# Supplementary material for: Mendelian randomization analysis reveals genetic evidence for a causal link between inflammatory bowel disease and uterine cervical neoplasms
Source: Front Genet. 2025 Jan 28;15:1436512. doi: 10.3389/fgene.2024.1436512 (PMC11810950; doi:10.3389/fgene.2024.1436512)
Supplement: Supplementary file 2 [file Table1.xlsx]

## Sheet: Table S1
SNP	EA	OA	chr	pos	EAF	beta.exposure	se.exposure	pval.exposure	beta.outcome	se.outcome	pval.outcome	id.exposure	id.outcome	F_pow_beta_se
rs1042058	C	T	10	30439172	0.592	0.0709591	0.0111998	2.09498e-10	0.0811727	0.0492365	0.0992247	ieu-a-292	finngen_R12_C3_CERVIX_UTERI_EXALLC	40.1417
rs1050152	T	C	5	132340627	0.426	0.144966	0.0111013	4.13809e-39	0.0915885	0.0516369	0.0761132	ieu-a-292	finngen_R12_C3_CERVIX_UTERI_EXALLC	170.524
rs10516487	A	G	4	101829919	0.308	0.064851	0.0118001	4.43997e-08	-0.0677446	0.0521053	0.19355	ieu-a-292	finngen_R12_C3_CERVIX_UTERI_EXALLC	30.2038
rs10521318	T	C	16	85977731	0.0846	-0.127265	0.0210002	1.40799e-09	-0.146687	0.0713292	0.0397365	ieu-a-292	finngen_R12_C3_CERVIX_UTERI_EXALLC	36.7258
rs1062158	T	C	5	142143435	0.629	0.0806579	0.0113986	1.21199e-12	-0.0787839	0.0505711	0.119261	ieu-a-292	finngen_R12_C3_CERVIX_UTERI_EXALLC	50.0715
rs10758669	A	C	9	4981602	0.651	-0.161343	0.0114999	7.88134e-45	-0.00861967	0.050082	0.86335	ieu-a-292	finngen_R12_C3_CERVIX_UTERI_EXALLC	196.839
rs10761659	G	A	10	62685804	0.543	0.156537	0.0111	8.46837e-45	0.0816617	0.0481028	0.0895736	ieu-a-292	finngen_R12_C3_CERVIX_UTERI_EXALLC	198.879
rs10781499	A	G	9	136371953	0.412	0.176471	0.0111996	4.38026e-56	0.109242	0.0487692	0.0250929	ieu-a-292	finngen_R12_C3_CERVIX_UTERI_EXALLC	248.28
rs10800309	G	A	1	161502368	0.668	-0.139762	0.0116006	2.56389e-33	0.0179634	0.0497001	0.717774	ieu-a-292	finngen_R12_C3_CERVIX_UTERI_EXALLC	145.15
rs108499	T	C	11	61779765	0.317	0.0667236	0.0117995	1.56899e-08	-0.0510608	0.0506386	0.313293	ieu-a-292	finngen_R12_C3_CERVIX_UTERI_EXALLC	31.9766
rs11209026	A	G	1	67240275	0.067	-0.70948	0.0262998	8.12831e-161	0.0993521	0.115367	0.389139	ieu-a-292	finngen_R12_C3_CERVIX_UTERI_EXALLC	727.739
rs11230563	T	C	11	61008737	0.346	-0.0827296	0.0116002	9.03233e-13	0.0459471	0.056003	0.411966	ieu-a-292	finngen_R12_C3_CERVIX_UTERI_EXALLC	50.8617
rs11564126	G	A	12	40426199	0.031	0.341786	0.0342001	1.66802e-23	0.0978173	0.149433	0.512732	ieu-a-292	finngen_R12_C3_CERVIX_UTERI_EXALLC	99.8743
rs11597483	G	A	10	34996189	0.346	0.112497	0.0113999	5.23721e-23	0.091909	0.0497556	0.0647172	ieu-a-292	finngen_R12_C3_CERVIX_UTERI_EXALLC	97.3822
rs11672983	A	G	19	54871595	0.392	0.0676586	0.0112999	2.48399e-09	-0.00534574	0.0484634	0.912168	ieu-a-292	finngen_R12_C3_CERVIX_UTERI_EXALLC	35.8506
rs11742570	C	T	5	40410482	0.605	0.183442	0.0113	3.46338e-59	0.0249997	0.0483535	0.605143	ieu-a-292	finngen_R12_C3_CERVIX_UTERI_EXALLC	263.536
rs11879191	A	G	19	10402235	0.203	-0.121151	0.0138001	2.0361e-18	-0.0491267	0.0633622	0.438143	ieu-a-292	finngen_R12_C3_CERVIX_UTERI_EXALLC	77.0707
rs1250550	A	C	10	79300560	0.324	-0.096621	0.0120998	1.19289e-15	-0.0171459	0.0490285	0.726554	ieu-a-292	finngen_R12_C3_CERVIX_UTERI_EXALLC	63.7656
rs12654812	A	G	5	177367190	0.335	0.0676586	0.0119982	1.67598e-08	-0.00636497	0.0497283	0.898153	ieu-a-292	finngen_R12_C3_CERVIX_UTERI_EXALLC	31.799
rs12722515	A	C	10	6039267	0.151	-0.090253	0.0155	5.82197e-09	-0.14458	0.0691847	0.0366387	ieu-a-292	finngen_R12_C3_CERVIX_UTERI_EXALLC	33.9047
rs1292053	G	A	17	59886176	0.446	0.0697789	0.0109	1.76701e-10	0.07101	0.0484842	0.14303	ieu-a-292	finngen_R12_C3_CERVIX_UTERI_EXALLC	40.9822
rs12942547	G	A	17	42375526	0.42	-0.107957	0.0111994	5.50554e-22	0.0701389	0.0485678	0.148699	ieu-a-292	finngen_R12_C3_CERVIX_UTERI_EXALLC	92.9206
rs12946510	T	C	17	39756124	0.465	0.142367	0.0109997	4.1011e-38	0.0612005	0.0481991	0.204176	ieu-a-292	finngen_R12_C3_CERVIX_UTERI_EXALLC	167.516
rs13009506	T	G	2	233267060	0.523	0.136278	0.0110001	3.47216e-35	0.00921472	0.0484083	0.849032	ieu-a-292	finngen_R12_C3_CERVIX_UTERI_EXALLC	153.482
rs13019081	C	A	2	102334362	0.375	-0.0962189	0.0113014	2.99916e-17	0.0216152	0.0511331	0.672495	ieu-a-292	finngen_R12_C3_CERVIX_UTERI_EXALLC	72.4864
rs13387729	G	A	2	24853257	0.42	0.0863207	0.0110998	9.40156e-15	0.0479033	0.0489306	0.327578	ieu-a-292	finngen_R12_C3_CERVIX_UTERI_EXALLC	60.4783
rs1363907	A	G	5	96917099	0.411	0.0760347	0.0112009	8.71164e-12	-0.0328296	0.049631	0.508308	ieu-a-292	finngen_R12_C3_CERVIX_UTERI_EXALLC	46.0806
rs1456896	T	C	7	50264865	0.688	0.0889262	0.0118998	9.75439e-14	-0.0714945	0.0527772	0.17553	ieu-a-292	finngen_R12_C3_CERVIX_UTERI_EXALLC	55.8445
rs1516976	C	T	8	128536012	0.134	-0.0962189	0.0166008	5.76899e-09	0.0235564	0.0752152	0.754138	ieu-a-292	finngen_R12_C3_CERVIX_UTERI_EXALLC	33.5941
rs1517352	C	A	2	191066738	0.6	0.0749391	0.0112999	3.28171e-11	0.145629	0.0495393	0.00328579	ieu-a-292	finngen_R12_C3_CERVIX_UTERI_EXALLC	43.9813
rs1558744	A	G	12	68110812	0.399	0.110647	0.0111989	2.63027e-23	0.0371793	0.0496207	0.453695	ieu-a-292	finngen_R12_C3_CERVIX_UTERI_EXALLC	97.6177
rs1569723	A	C	20	46113425	0.741	-0.0811016	0.0124	6.54938e-11	0.0641106	0.0541198	0.236173	ieu-a-292	finngen_R12_C3_CERVIX_UTERI_EXALLC	42.7775
rs17085007	C	T	13	26957130	0.183	0.104805	0.0143999	3.75405e-13	0.134172	0.0620893	0.0306994	ieu-a-292	finngen_R12_C3_CERVIX_UTERI_EXALLC	52.9718
rs17119	A	G	6	14719265	0.786	0.0934903	0.0141008	3.07468e-11	0.0413963	0.0792494	0.601423	ieu-a-292	finngen_R12_C3_CERVIX_UTERI_EXALLC	43.9588
rs17293632	T	C	15	67150258	0.235	0.0998453	0.0127007	5.91562e-15	0.124715	0.0547466	0.0227237	ieu-a-292	finngen_R12_C3_CERVIX_UTERI_EXALLC	61.8016
rs17396847	A	G	1	19817839	0.385	-0.0877389	0.0119002	1.69317e-13	0.0063583	0.0508419	0.900476	ieu-a-292	finngen_R12_C3_CERVIX_UTERI_EXALLC	54.3595
rs17694108	A	G	19	33240645	0.282	0.10075	0.012899	5.84655e-15	-0.0228787	0.0504671	0.650305	ieu-a-292	finngen_R12_C3_CERVIX_UTERI_EXALLC	61.0068
rs1847472	A	C	6	90263440	0.345	-0.0704225	0.0116001	1.096e-09	-0.0472762	0.0551848	0.391617	ieu-a-292	finngen_R12_C3_CERVIX_UTERI_EXALLC	36.8553
rs1893217	G	A	18	12809341	0.157	0.155952	0.0147	3.04509e-26	-0.0424025	0.0658326	0.519514	ieu-a-292	finngen_R12_C3_CERVIX_UTERI_EXALLC	112.55
rs2024092	A	G	19	1124032	0.215	0.108854	0.0136	1.22999e-15	-0.0273079	0.0570978	0.632461	ieu-a-292	finngen_R12_C3_CERVIX_UTERI_EXALLC	64.0635
rs2076756	G	A	16	50722970	0.263	0.200771	0.0121001	2.83204e-62	0.0844355	0.0665302	0.204394	ieu-a-292	finngen_R12_C3_CERVIX_UTERI_EXALLC	275.311
rs2155219	T	G	11	76588150	0.509	0.138892	0.0111002	4.23643e-36	0.00155731	0.0484073	0.974336	ieu-a-292	finngen_R12_C3_CERVIX_UTERI_EXALLC	156.564
rs2266959	T	G	22	21568615	0.186	0.113329	0.0136987	1.39316e-16	-0.068522	0.0528036	0.194398	ieu-a-292	finngen_R12_C3_CERVIX_UTERI_EXALLC	68.4421
rs2382817	C	A	2	218286495	0.592	-0.076961	0.0110984	3.70425e-12	0.00790768	0.0518491	0.878782	ieu-a-292	finngen_R12_C3_CERVIX_UTERI_EXALLC	48.0862
rs2412970	G	A	22	30090837	0.457	0.0832729	0.0109	2.70023e-14	-0.0464489	0.04807	0.333906	ieu-a-292	finngen_R12_C3_CERVIX_UTERI_EXALLC	58.3653
rs2413583	T	C	22	39263768	0.167	-0.181762	0.0151999	4.40352e-33	-0.0875027	0.0744489	0.239859	ieu-a-292	finngen_R12_C3_CERVIX_UTERI_EXALLC	142.996
rs243323	G	A	16	11267345	0.311	-0.0934903	0.0119989	6.12068e-15	0.0839569	0.0527041	0.111163	ieu-a-292	finngen_R12_C3_CERVIX_UTERI_EXALLC	60.7086
rs2488389	A	G	1	197662011	0.22	0.0907544	0.0132009	5.21555e-12	-0.0716731	0.0648939	0.26939	ieu-a-292	finngen_R12_C3_CERVIX_UTERI_EXALLC	47.2638
rs259964	G	A	20	59249254	0.536	-0.0788112	0.0111015	1.01298e-12	0.0456215	0.0489142	0.350983	ieu-a-292	finngen_R12_C3_CERVIX_UTERI_EXALLC	50.3979
rs2816954	A	T	1	200136618	0.849	0.0934903	0.0166995	2.40497e-08	-0.0179114	0.0616557	0.771427	ieu-a-292	finngen_R12_C3_CERVIX_UTERI_EXALLC	31.342
rs2823286	A	G	21	15445619	0.292	-0.140988	0.0124002	9.27684e-30	-0.123486	0.0567344	0.0295135	ieu-a-292	finngen_R12_C3_CERVIX_UTERI_EXALLC	129.273
rs2836878	A	G	21	39093608	0.267	-0.177095	0.0128999	7.2711e-43	-0.0245653	0.0557155	0.65928	ieu-a-292	finngen_R12_C3_CERVIX_UTERI_EXALLC	188.469
rs2930047	C	T	5	10695414	0.382	0.0649653	0.0113	1.027e-08	0.0014488	0.0525753	0.978016	ieu-a-292	finngen_R12_C3_CERVIX_UTERI_EXALLC	33.0526
rs2950835	G	A	2	27527678	0.527	-0.0676586	0.0110997	1.438e-09	-0.0485792	0.0491466	0.32293	ieu-a-292	finngen_R12_C3_CERVIX_UTERI_EXALLC	37.1555
rs3024505	A	G	1	206766559	0.16	0.198031	0.014601	6.66346e-42	0.0810804	0.0658987	0.218556	ieu-a-292	finngen_R12_C3_CERVIX_UTERI_EXALLC	183.951
rs3091316	A	G	17	34266955	0.278	-0.113393	0.0123999	5.25654e-20	-0.0475784	0.0508856	0.349785	ieu-a-292	finngen_R12_C3_CERVIX_UTERI_EXALLC	83.625
rs3197999	A	G	3	49684099	0.296	0.170586	0.0118012	1.00693e-47	0.0284407	0.0493712	0.564575	ieu-a-292	finngen_R12_C3_CERVIX_UTERI_EXALLC	208.946
rs35675666	T	G	1	7961913	0.162	-0.122055	0.0152001	1.12305e-15	-0.101485	0.0545411	0.062787	ieu-a-292	finngen_R12_C3_CERVIX_UTERI_EXALLC	64.479
rs3764147	G	A	13	43883789	0.248	0.0923346	0.0128002	5.63119e-13	0.0532497	0.0598931	0.373961	ieu-a-292	finngen_R12_C3_CERVIX_UTERI_EXALLC	52.035
rs3851228	T	A	6	111526988	0.073	0.158644	0.0213	1.07696e-13	-0.0372466	0.0985643	0.705511	ieu-a-292	finngen_R12_C3_CERVIX_UTERI_EXALLC	55.4738
rs4072037	T	C	1	155192276	0.523	0.0685928	0.0111988	6.86894e-10	-0.0200327	0.0483151	0.678416	ieu-a-292	finngen_R12_C3_CERVIX_UTERI_EXALLC	37.5158
rs4246905	C	T	9	114790969	0.709	0.148268	0.0125	2.80414e-32	-0.0155522	0.0601617	0.796016	ieu-a-292	finngen_R12_C3_CERVIX_UTERI_EXALLC	140.694
rs4380874	C	T	7	107839870	0.595	-0.0944007	0.0112988	7.12525e-17	0.000719751	0.0492997	0.988352	ieu-a-292	finngen_R12_C3_CERVIX_UTERI_EXALLC	69.8049
rs4409764	G	T	10	99524480	0.509	-0.171429	0.0110006	1.02896e-54	-0.0264788	0.0480281	0.581415	ieu-a-292	finngen_R12_C3_CERVIX_UTERI_EXALLC	242.849
rs4626115	T	C	3	18731278	0.138	0.105261	0.0154989	1.10002e-11	-0.034777	0.0745338	0.64079	ieu-a-292	finngen_R12_C3_CERVIX_UTERI_EXALLC	46.1247
rs4656958	G	A	1	160887174	0.686	0.0691357	0.0119	6.79908e-09	0.0523388	0.0515706	0.310155	ieu-a-292	finngen_R12_C3_CERVIX_UTERI_EXALLC	33.7529
rs4743820	T	C	9	91166134	0.702	0.0704585	0.0122	6.45402e-09	0.0415686	0.0510152	0.41517	ieu-a-292	finngen_R12_C3_CERVIX_UTERI_EXALLC	33.3539
rs4921227	G	A	5	159422829	0.329	0.147572	0.0115998	6.18586e-37	-0.020927	0.0519999	0.687358	ieu-a-292	finngen_R12_C3_CERVIX_UTERI_EXALLC	161.848
rs516246	T	C	19	48702915	0.483	0.0657877	0.0111993	4.32603e-09	-0.0407135	0.0495162	0.410948	ieu-a-292	finngen_R12_C3_CERVIX_UTERI_EXALLC	34.507
rs559928	C	T	11	64382898	0.821	0.0948603	0.0143999	4.18697e-11	0.0857026	0.0602881	0.155157	ieu-a-292	finngen_R12_C3_CERVIX_UTERI_EXALLC	43.396
rs6017342	C	A	20	44436388	0.53	0.119572	0.0125	1.42692e-21	0.000689381	0.0484809	0.988655	ieu-a-292	finngen_R12_C3_CERVIX_UTERI_EXALLC	91.5038
rs6062504	G	A	20	63717555	0.684	0.1207	0.0120002	1.09194e-23	0.0401562	0.0546981	0.462863	ieu-a-292	finngen_R12_C3_CERVIX_UTERI_EXALLC	101.167
rs6142618	G	A	20	32137845	0.564	0.0681718	0.0110001	6.05299e-10	0.091137	0.0502771	0.0698795	ieu-a-292	finngen_R12_C3_CERVIX_UTERI_EXALLC	38.4075
rs6426833	A	G	1	19845367	0.542	0.122218	0.0110001	2.01883e-28	-0.0772607	0.0479856	0.10738	ieu-a-292	finngen_R12_C3_CERVIX_UTERI_EXALLC	123.446
rs6498114	T	G	16	10870261	0.747	-0.0744003	0.0129999	1.18899e-08	-0.0495823	0.0531335	0.350736	ieu-a-292	finngen_R12_C3_CERVIX_UTERI_EXALLC	32.7544
rs6586030	G	A	10	80494291	0.847	0.111043	0.0144	1.2659e-14	0.111358	0.0606523	0.066356	ieu-a-292	finngen_R12_C3_CERVIX_UTERI_EXALLC	59.4644
rs6588248	G	T	1	67187301	0.537	0.0827296	0.0110002	4.97852e-14	0.0632304	0.0481633	0.189239	ieu-a-292	finngen_R12_C3_CERVIX_UTERI_EXALLC	56.5615
rs6592362	G	A	11	87414396	0.752	-0.0704585	0.0125993	2.32402e-08	0.0157161	0.0504011	0.755177	ieu-a-292	finngen_R12_C3_CERVIX_UTERI_EXALLC	31.2733
rs6673002	G	T	1	151770799	0.151	-0.0898407	0.0157	1.11199e-08	0.0192645	0.0653569	0.768178	ieu-a-292	finngen_R12_C3_CERVIX_UTERI_EXALLC	32.7451
rs6724516	A	G	2	240647393	0.72	0.079735	0.0126007	2.229e-10	-0.0347598	0.0642869	0.588715	ieu-a-292	finngen_R12_C3_CERVIX_UTERI_EXALLC	40.0413
rs6740462	A	C	2	65440138	0.739	0.0704585	0.0125993	2.35099e-08	0.0161148	0.0497496	0.746	ieu-a-292	finngen_R12_C3_CERVIX_UTERI_EXALLC	31.2733
rs683078	C	T	11	114544272	0.483	-0.0657877	0.011001	2.427e-09	-0.0274415	0.0480894	0.568247	ieu-a-292	finngen_R12_C3_CERVIX_UTERI_EXALLC	35.7623
rs6879495	T	C	5	39979358	0.531	0.0778865	0.0110999	2.4598e-12	-0.0114613	0.0480222	0.811364	ieu-a-292	finngen_R12_C3_CERVIX_UTERI_EXALLC	49.2364
rs6908425	C	T	6	20728500	0.782	0.0980539	0.0135	3.36977e-13	-0.0875804	0.0548287	0.110189	ieu-a-292	finngen_R12_C3_CERVIX_UTERI_EXALLC	52.7548
rs6911490	C	T	6	106074152	0.792	-0.119559	0.0137991	3.80365e-18	-0.139495	0.0600802	0.0202432	ieu-a-292	finngen_R12_C3_CERVIX_UTERI_EXALLC	75.0694
rs6920220	A	G	6	137685367	0.206	0.103459	0.0134	1.00902e-14	-0.0947912	0.0609781	0.120063	ieu-a-292	finngen_R12_C3_CERVIX_UTERI_EXALLC	59.6111
rs6927022	G	A	6	32644620	0.465	-0.176471	0.0115994	3.18493e-52	0.148365	0.0478658	0.00193776	ieu-a-292	finngen_R12_C3_CERVIX_UTERI_EXALLC	231.46
rs7200798	A	G	16	23842539	0.527	0.0629748	0.0110009	1.27101e-08	-0.0255892	0.0499642	0.608545	ieu-a-292	finngen_R12_C3_CERVIX_UTERI_EXALLC	32.7701
rs7214193	G	A	17	72645726	0.223	-0.0741794	0.0132013	1.595e-08	-0.111563	0.0609974	0.0674031	ieu-a-292	finngen_R12_C3_CERVIX_UTERI_EXALLC	31.5743
rs7240004	G	A	18	48868651	0.384	-0.0667236	0.0115991	9.80596e-09	-0.00853718	0.0495526	0.863213	ieu-a-292	finngen_R12_C3_CERVIX_UTERI_EXALLC	33.091
rs727088	A	G	18	69863203	0.516	-0.0653922	0.0111999	4.649e-09	0.0598998	0.0483804	0.215679	ieu-a-292	finngen_R12_C3_CERVIX_UTERI_EXALLC	34.0897
rs7495132	T	C	15	90629669	0.109	-0.119572	0.0185	9.482e-11	-0.0223995	0.0813079	0.782941	ieu-a-292	finngen_R12_C3_CERVIX_UTERI_EXALLC	41.7749
rs7554511	A	C	1	200908434	0.275	-0.148732	0.0125002	1.24194e-32	-0.053628	0.0586133	0.360219	ieu-a-292	finngen_R12_C3_CERVIX_UTERI_EXALLC	141.571
rs7608910	G	A	2	60977721	0.394	0.131248	0.0112	8.65366e-32	-0.0340627	0.0497486	0.493535	ieu-a-292	finngen_R12_C3_CERVIX_UTERI_EXALLC	137.325
rs7657746	G	A	4	122240464	0.247	-0.0953102	0.0129995	2.75677e-13	0.0399133	0.069171	0.563923	ieu-a-292	finngen_R12_C3_CERVIX_UTERI_EXALLC	53.7558
rs7724036	T	C	5	150905246	0.0944	0.203757	0.0190013	1.02802e-26	0.184316	0.0790365	0.0196984	ieu-a-292	finngen_R12_C3_CERVIX_UTERI_EXALLC	114.99
rs7749278	C	T	6	167021837	0.468	0.0881757	0.0110001	8.45279e-16	0.019522	0.0483246	0.68623	ieu-a-292	finngen_R12_C3_CERVIX_UTERI_EXALLC	64.2547
rs7788750	T	C	7	99141608	0.0459	0.162969	0.0261014	4.43997e-10	0.1685	0.116959	0.149676	ieu-a-292	finngen_R12_C3_CERVIX_UTERI_EXALLC	38.9836
rs7911264	C	T	10	92677094	0.519	0.06145	0.0111	2.98298e-08	0.0656262	0.0480331	0.171854	ieu-a-292	finngen_R12_C3_CERVIX_UTERI_EXALLC	30.6477
rs798502	C	A	7	2750246	0.291	-0.0741794	0.0121997	1.22899e-09	0.0447316	0.050308	0.373919	ieu-a-292	finngen_R12_C3_CERVIX_UTERI_EXALLC	36.9716
rs8005161	T	C	14	88006251	0.0887	0.144966	0.0190003	2.34909e-14	0.0157351	0.0876014	0.85745	ieu-a-292	finngen_R12_C3_CERVIX_UTERI_EXALLC	58.2118
rs8047812	G	A	16	50355574	0.608	0.102143	0.0112	1.04208e-19	0.00995378	0.0517917	0.847594	ieu-a-292	finngen_R12_C3_CERVIX_UTERI_EXALLC	83.1728
rs8062405	G	A	16	28826585	0.376	0.099268	0.0113002	1.09094e-18	0.0705008	0.0487168	0.147853	ieu-a-292	finngen_R12_C3_CERVIX_UTERI_EXALLC	77.1696
rs8107703	A	G	19	10590583	0.946	-0.162166	0.0252	1.193e-10	0.0585001	0.10261	0.568595	ieu-a-292	finngen_R12_C3_CERVIX_UTERI_EXALLC	41.4113
rs907611	A	G	11	1852842	0.315	0.076961	0.0120997	2.69898e-10	0.0666004	0.0514493	0.195498	ieu-a-292	finngen_R12_C3_CERVIX_UTERI_EXALLC	40.4569
rs913678	C	T	20	50338887	0.338	-0.064851	0.0118001	4.59198e-08	0.0171575	0.0505707	0.734401	ieu-a-292	finngen_R12_C3_CERVIX_UTERI_EXALLC	30.2038
rs9170	A	G	2	43222999	0.122	0.108854	0.0163992	3.07468e-11	0.0340027	0.0924599	0.713055	ieu-a-292	finngen_R12_C3_CERVIX_UTERI_EXALLC	44.0599
rs921720	G	A	8	125522429	0.609	0.0882849	0.0113002	6.70656e-15	-0.0243847	0.0534686	0.648349	ieu-a-292	finngen_R12_C3_CERVIX_UTERI_EXALLC	61.038
rs941823	C	T	13	40439840	0.758	0.0804511	0.0128002	3.83698e-10	-0.117535	0.0540879	0.0297769	ieu-a-292	finngen_R12_C3_CERVIX_UTERI_EXALLC	39.503
rs9557195	C	T	13	99304368	0.228	-0.10075	0.0133003	2.36701e-14	0.0449338	0.0708227	0.525784	ieu-a-292	finngen_R12_C3_CERVIX_UTERI_EXALLC	57.3809

## Sheet: Table S2
SNP	EA	OA	chr	pos	EAF	beta.exposure	se.exposure	pval.exposure	beta.outcome	se.outcome	pval.outcome	id.exposure	id.outcome	F_pow_beta_se
rs1042058	C	T	10	30439172	0.592	0.0709591	0.0111998	2.09498e-10	0.152395	0.0979551	0.119764	ieu-a-292	finngen_R12_C3_CERVIX_SQUAM_EXALLC	40.1417
rs1050152	T	C	5	132340627	0.426	0.144966	0.0111013	4.13809e-39	0.0219016	0.102321	0.83051	ieu-a-292	finngen_R12_C3_CERVIX_SQUAM_EXALLC	170.524
rs10516487	A	G	4	101829919	0.308	0.064851	0.0118001	4.43997e-08	-0.133671	0.103257	0.195477	ieu-a-292	finngen_R12_C3_CERVIX_SQUAM_EXALLC	30.2038
rs10521318	T	C	16	85977731	0.0846	-0.127265	0.0210002	1.40799e-09	-0.177002	0.141046	0.209507	ieu-a-292	finngen_R12_C3_CERVIX_SQUAM_EXALLC	36.7258
rs1062158	T	C	5	142143435	0.629	0.0806579	0.0113986	1.21199e-12	-0.0675302	0.100492	0.501586	ieu-a-292	finngen_R12_C3_CERVIX_SQUAM_EXALLC	50.0715
rs10758669	A	C	9	4981602	0.651	-0.161343	0.0114999	7.88134e-45	-0.0769079	0.0994883	0.439502	ieu-a-292	finngen_R12_C3_CERVIX_SQUAM_EXALLC	196.839
rs10761659	G	A	10	62685804	0.543	0.156537	0.0111	8.46837e-45	0.0718959	0.0953833	0.450994	ieu-a-292	finngen_R12_C3_CERVIX_SQUAM_EXALLC	198.879
rs10781499	A	G	9	136371953	0.412	0.176471	0.0111996	4.38026e-56	0.263766	0.0907968	0.00367232	ieu-a-292	finngen_R12_C3_CERVIX_SQUAM_EXALLC	248.28
rs10800309	G	A	1	161502368	0.668	-0.139762	0.0116006	2.56389e-33	0.0593755	0.0988102	0.547903	ieu-a-292	finngen_R12_C3_CERVIX_SQUAM_EXALLC	145.15
rs108499	T	C	11	61779765	0.317	0.0667236	0.0117995	1.56899e-08	-0.0625198	0.099793	0.530991	ieu-a-292	finngen_R12_C3_CERVIX_SQUAM_EXALLC	31.9766
rs11209026	A	G	1	67240275	0.067	-0.70948	0.0262998	8.12831e-161	-0.183943	0.232443	0.428742	ieu-a-292	finngen_R12_C3_CERVIX_SQUAM_EXALLC	727.739
rs11230563	T	C	11	61008737	0.346	-0.0827296	0.0116002	9.03233e-13	-0.0114748	0.10977	0.916745	ieu-a-292	finngen_R12_C3_CERVIX_SQUAM_EXALLC	50.8617
rs11564126	G	A	12	40426199	0.031	0.341786	0.0342001	1.66802e-23	0.569659	0.299168	0.0568905	ieu-a-292	finngen_R12_C3_CERVIX_SQUAM_EXALLC	99.8743
rs11597483	G	A	10	34996189	0.346	0.112497	0.0113999	5.23721e-23	0.166025	0.0987883	0.0928368	ieu-a-292	finngen_R12_C3_CERVIX_SQUAM_EXALLC	97.3822
rs11672983	A	G	19	54871595	0.392	0.0676586	0.0112999	2.48399e-09	-0.187511	0.0958979	0.0505452	ieu-a-292	finngen_R12_C3_CERVIX_SQUAM_EXALLC	35.8506
rs11742570	C	T	5	40410482	0.605	0.183442	0.0113	3.46338e-59	-0.0385216	0.0961048	0.688546	ieu-a-292	finngen_R12_C3_CERVIX_SQUAM_EXALLC	263.536
rs11879191	A	G	19	10402235	0.203	-0.121151	0.0138001	2.0361e-18	0.00960679	0.125963	0.939207	ieu-a-292	finngen_R12_C3_CERVIX_SQUAM_EXALLC	77.0707
rs1250550	A	C	10	79300560	0.324	-0.096621	0.0120998	1.19289e-15	-0.057711	0.0971643	0.552544	ieu-a-292	finngen_R12_C3_CERVIX_SQUAM_EXALLC	63.7656
rs12654812	A	G	5	177367190	0.335	0.0676586	0.0119982	1.67598e-08	0.132217	0.098602	0.179947	ieu-a-292	finngen_R12_C3_CERVIX_SQUAM_EXALLC	31.799
rs12722515	A	C	10	6039267	0.151	-0.090253	0.0155	5.82197e-09	-0.00784586	0.136679	0.954224	ieu-a-292	finngen_R12_C3_CERVIX_SQUAM_EXALLC	33.9047
rs1292053	G	A	17	59886176	0.446	0.0697789	0.0109	1.76701e-10	0.0783748	0.0962537	0.4155	ieu-a-292	finngen_R12_C3_CERVIX_SQUAM_EXALLC	40.9822
rs12942547	G	A	17	42375526	0.42	-0.107957	0.0111994	5.50554e-22	0.0551113	0.0963576	0.567359	ieu-a-292	finngen_R12_C3_CERVIX_SQUAM_EXALLC	92.9206
rs12946510	T	C	17	39756124	0.465	0.142367	0.0109997	4.1011e-38	0.0943083	0.0952967	0.322356	ieu-a-292	finngen_R12_C3_CERVIX_SQUAM_EXALLC	167.516
rs13009506	T	G	2	233267060	0.523	0.136278	0.0110001	3.47216e-35	0.142858	0.0959979	0.136714	ieu-a-292	finngen_R12_C3_CERVIX_SQUAM_EXALLC	153.482
rs13019081	C	A	2	102334362	0.375	-0.0962189	0.0113014	2.99916e-17	0.0304813	0.101156	0.763162	ieu-a-292	finngen_R12_C3_CERVIX_SQUAM_EXALLC	72.4864
rs13387729	G	A	2	24853257	0.42	0.0863207	0.0110998	9.40156e-15	0.138628	0.0974503	0.154866	ieu-a-292	finngen_R12_C3_CERVIX_SQUAM_EXALLC	60.4783
rs1363907	A	G	5	96917099	0.411	0.0760347	0.0112009	8.71164e-12	-0.0689585	0.0980965	0.482078	ieu-a-292	finngen_R12_C3_CERVIX_SQUAM_EXALLC	46.0806
rs1456896	T	C	7	50264865	0.688	0.0889262	0.0118998	9.75439e-14	-0.124575	0.105261	0.236613	ieu-a-292	finngen_R12_C3_CERVIX_SQUAM_EXALLC	55.8445
rs1516976	C	T	8	128536012	0.134	-0.0962189	0.0166008	5.76899e-09	-0.102045	0.14955	0.495018	ieu-a-292	finngen_R12_C3_CERVIX_SQUAM_EXALLC	33.5941
rs1517352	C	A	2	191066738	0.6	0.0749391	0.0112999	3.28171e-11	0.130998	0.0983148	0.182719	ieu-a-292	finngen_R12_C3_CERVIX_SQUAM_EXALLC	43.9813
rs1558744	A	G	12	68110812	0.399	0.110647	0.0111989	2.63027e-23	-0.0129381	0.0985583	0.895559	ieu-a-292	finngen_R12_C3_CERVIX_SQUAM_EXALLC	97.6177
rs1569723	A	C	20	46113425	0.741	-0.0811016	0.0124	6.54938e-11	0.161377	0.107963	0.134982	ieu-a-292	finngen_R12_C3_CERVIX_SQUAM_EXALLC	42.7775
rs17085007	C	T	13	26957130	0.183	0.104805	0.0143999	3.75405e-13	0.208726	0.12287	0.0893676	ieu-a-292	finngen_R12_C3_CERVIX_SQUAM_EXALLC	52.9718
rs17119	A	G	6	14719265	0.786	0.0934903	0.0141008	3.07468e-11	-0.00134316	0.157111	0.993179	ieu-a-292	finngen_R12_C3_CERVIX_SQUAM_EXALLC	43.9588
rs17293632	T	C	15	67150258	0.235	0.0998453	0.0127007	5.91562e-15	0.2499	0.10903	0.0219033	ieu-a-292	finngen_R12_C3_CERVIX_SQUAM_EXALLC	61.8016
rs17396847	A	G	1	19817839	0.385	-0.0877389	0.0119002	1.69317e-13	0.131437	0.100658	0.191631	ieu-a-292	finngen_R12_C3_CERVIX_SQUAM_EXALLC	54.3595
rs17694108	A	G	19	33240645	0.282	0.10075	0.012899	5.84655e-15	-0.00357176	0.100195	0.971563	ieu-a-292	finngen_R12_C3_CERVIX_SQUAM_EXALLC	61.0068
rs1847472	A	C	6	90263440	0.345	-0.0704225	0.0116001	1.096e-09	-0.0987904	0.109459	0.366774	ieu-a-292	finngen_R12_C3_CERVIX_SQUAM_EXALLC	36.8553
rs1893217	G	A	18	12809341	0.157	0.155952	0.0147	3.04509e-26	-0.065348	0.130063	0.615362	ieu-a-292	finngen_R12_C3_CERVIX_SQUAM_EXALLC	112.55
rs2024092	A	G	19	1124032	0.215	0.108854	0.0136	1.22999e-15	-0.0284996	0.112902	0.80071	ieu-a-292	finngen_R12_C3_CERVIX_SQUAM_EXALLC	64.0635
rs2076756	G	A	16	50722970	0.263	0.200771	0.0121001	2.83204e-62	0.105525	0.13274	0.426631	ieu-a-292	finngen_R12_C3_CERVIX_SQUAM_EXALLC	275.311
rs2155219	T	G	11	76588150	0.509	0.138892	0.0111002	4.23643e-36	-0.0165868	0.0955769	0.862224	ieu-a-292	finngen_R12_C3_CERVIX_SQUAM_EXALLC	156.564
rs2266959	T	G	22	21568615	0.186	0.113329	0.0136987	1.39316e-16	-0.0732993	0.105189	0.485908	ieu-a-292	finngen_R12_C3_CERVIX_SQUAM_EXALLC	68.4421
rs2382817	C	A	2	218286495	0.592	-0.076961	0.0110984	3.70425e-12	-0.0218828	0.102819	0.831461	ieu-a-292	finngen_R12_C3_CERVIX_SQUAM_EXALLC	48.0862
rs2412970	G	A	22	30090837	0.457	0.0832729	0.0109	2.70023e-14	-0.100969	0.0954687	0.290233	ieu-a-292	finngen_R12_C3_CERVIX_SQUAM_EXALLC	58.3653
rs2413583	T	C	22	39263768	0.167	-0.181762	0.0151999	4.40352e-33	-0.309247	0.146929	0.0353143	ieu-a-292	finngen_R12_C3_CERVIX_SQUAM_EXALLC	142.996
rs243323	G	A	16	11267345	0.311	-0.0934903	0.0119989	6.12068e-15	-0.242109	0.104792	0.020867	ieu-a-292	finngen_R12_C3_CERVIX_SQUAM_EXALLC	60.7086
rs2488389	A	G	1	197662011	0.22	0.0907544	0.0132009	5.21555e-12	-0.151525	0.128357	0.237803	ieu-a-292	finngen_R12_C3_CERVIX_SQUAM_EXALLC	47.2638
rs259964	G	A	20	59249254	0.536	-0.0788112	0.0111015	1.01298e-12	0.0993091	0.0968165	0.305011	ieu-a-292	finngen_R12_C3_CERVIX_SQUAM_EXALLC	50.3979
rs2816954	A	T	1	200136618	0.849	0.0934903	0.0166995	2.40497e-08	-0.00812349	0.122207	0.947001	ieu-a-292	finngen_R12_C3_CERVIX_SQUAM_EXALLC	31.342
rs2823286	A	G	21	15445619	0.292	-0.140988	0.0124002	9.27684e-30	-0.059281	0.111622	0.59536	ieu-a-292	finngen_R12_C3_CERVIX_SQUAM_EXALLC	129.273
rs2836878	A	G	21	39093608	0.267	-0.177095	0.0128999	7.2711e-43	-0.0295099	0.110234	0.788929	ieu-a-292	finngen_R12_C3_CERVIX_SQUAM_EXALLC	188.469
rs2930047	C	T	5	10695414	0.382	0.0649653	0.0113	1.027e-08	0.0540565	0.10388	0.602802	ieu-a-292	finngen_R12_C3_CERVIX_SQUAM_EXALLC	33.0526
rs2950835	G	A	2	27527678	0.527	-0.0676586	0.0110997	1.438e-09	-0.0343955	0.0979612	0.725503	ieu-a-292	finngen_R12_C3_CERVIX_SQUAM_EXALLC	37.1555
rs3024505	A	G	1	206766559	0.16	0.198031	0.014601	6.66346e-42	0.0310516	0.131449	0.813257	ieu-a-292	finngen_R12_C3_CERVIX_SQUAM_EXALLC	183.951
rs3091316	A	G	17	34266955	0.278	-0.113393	0.0123999	5.25654e-20	-0.00897578	0.100828	0.929065	ieu-a-292	finngen_R12_C3_CERVIX_SQUAM_EXALLC	83.625
rs3197999	A	G	3	49684099	0.296	0.170586	0.0118012	1.00693e-47	0.176505	0.0979943	0.0716737	ieu-a-292	finngen_R12_C3_CERVIX_SQUAM_EXALLC	208.946
rs35675666	T	G	1	7961913	0.162	-0.122055	0.0152001	1.12305e-15	-0.0671488	0.10872	0.536818	ieu-a-292	finngen_R12_C3_CERVIX_SQUAM_EXALLC	64.479
rs3764147	G	A	13	43883789	0.248	0.0923346	0.0128002	5.63119e-13	-0.169732	0.118894	0.153409	ieu-a-292	finngen_R12_C3_CERVIX_SQUAM_EXALLC	52.035
rs3851228	T	A	6	111526988	0.073	0.158644	0.0213	1.07696e-13	-0.14563	0.194468	0.453941	ieu-a-292	finngen_R12_C3_CERVIX_SQUAM_EXALLC	55.4738
rs4072037	T	C	1	155192276	0.523	0.0685928	0.0111988	6.86894e-10	-0.133884	0.0960349	0.163283	ieu-a-292	finngen_R12_C3_CERVIX_SQUAM_EXALLC	37.5158
rs4246905	C	T	9	114790969	0.709	0.148268	0.0125	2.80414e-32	0.00455498	0.119077	0.969487	ieu-a-292	finngen_R12_C3_CERVIX_SQUAM_EXALLC	140.694
rs4380874	C	T	7	107839870	0.595	-0.0944007	0.0112988	7.12525e-17	-0.0436073	0.0976785	0.655282	ieu-a-292	finngen_R12_C3_CERVIX_SQUAM_EXALLC	69.8049
rs4409764	G	T	10	99524480	0.509	-0.171429	0.0110006	1.02896e-54	0.0537449	0.0954788	0.573505	ieu-a-292	finngen_R12_C3_CERVIX_SQUAM_EXALLC	242.849
rs4626115	T	C	3	18731278	0.138	0.105261	0.0154989	1.10002e-11	0.0854939	0.147635	0.562529	ieu-a-292	finngen_R12_C3_CERVIX_SQUAM_EXALLC	46.1247
rs4656958	G	A	1	160887174	0.686	0.0691357	0.0119	6.79908e-09	-0.0342102	0.102204	0.737833	ieu-a-292	finngen_R12_C3_CERVIX_SQUAM_EXALLC	33.7529
rs4743820	T	C	9	91166134	0.702	0.0704585	0.0122	6.45402e-09	-0.180175	0.101182	0.0749601	ieu-a-292	finngen_R12_C3_CERVIX_SQUAM_EXALLC	33.3539
rs4921227	G	A	5	159422829	0.329	0.147572	0.0115998	6.18586e-37	-0.0133268	0.103165	0.897215	ieu-a-292	finngen_R12_C3_CERVIX_SQUAM_EXALLC	161.848
rs516246	T	C	19	48702915	0.483	0.0657877	0.0111993	4.32603e-09	-0.165555	0.0983832	0.0924209	ieu-a-292	finngen_R12_C3_CERVIX_SQUAM_EXALLC	34.507
rs559928	C	T	11	64382898	0.821	0.0948603	0.0143999	4.18697e-11	0.151325	0.118951	0.203312	ieu-a-292	finngen_R12_C3_CERVIX_SQUAM_EXALLC	43.396
rs6017342	C	A	20	44436388	0.53	0.119572	0.0125	1.42692e-21	0.0244736	0.0961839	0.799151	ieu-a-292	finngen_R12_C3_CERVIX_SQUAM_EXALLC	91.5038
rs6062504	G	A	20	63717555	0.684	0.1207	0.0120002	1.09194e-23	0.06094	0.108519	0.574417	ieu-a-292	finngen_R12_C3_CERVIX_SQUAM_EXALLC	101.167
rs6142618	G	A	20	32137845	0.564	0.0681718	0.0110001	6.05299e-10	0.0376851	0.100027	0.70636	ieu-a-292	finngen_R12_C3_CERVIX_SQUAM_EXALLC	38.4075
rs6426833	A	G	1	19845367	0.542	0.122218	0.0110001	2.01883e-28	-0.00845712	0.0950291	0.929086	ieu-a-292	finngen_R12_C3_CERVIX_SQUAM_EXALLC	123.446
rs6498114	T	G	16	10870261	0.747	-0.0744003	0.0129999	1.18899e-08	0.0445831	0.105806	0.673488	ieu-a-292	finngen_R12_C3_CERVIX_SQUAM_EXALLC	32.7544
rs6586030	G	A	10	80494291	0.847	0.111043	0.0144	1.2659e-14	0.0958316	0.120756	0.42743	ieu-a-292	finngen_R12_C3_CERVIX_SQUAM_EXALLC	59.4644
rs6588248	G	T	1	67187301	0.537	0.0827296	0.0110002	4.97852e-14	0.0574911	0.0955756	0.54749	ieu-a-292	finngen_R12_C3_CERVIX_SQUAM_EXALLC	56.5615
rs6592362	G	A	11	87414396	0.752	-0.0704585	0.0125993	2.32402e-08	0.0319926	0.100463	0.750141	ieu-a-292	finngen_R12_C3_CERVIX_SQUAM_EXALLC	31.2733
rs6673002	G	T	1	151770799	0.151	-0.0898407	0.0157	1.11199e-08	0.0648846	0.129526	0.616415	ieu-a-292	finngen_R12_C3_CERVIX_SQUAM_EXALLC	32.7451
rs6724516	A	G	2	240647393	0.72	0.079735	0.0126007	2.229e-10	-0.101073	0.127158	0.426695	ieu-a-292	finngen_R12_C3_CERVIX_SQUAM_EXALLC	40.0413
rs6740462	A	C	2	65440138	0.739	0.0704585	0.0125993	2.35099e-08	0.102398	0.0985908	0.298983	ieu-a-292	finngen_R12_C3_CERVIX_SQUAM_EXALLC	31.2733
rs683078	C	T	11	114544272	0.483	-0.0657877	0.011001	2.427e-09	0.0912106	0.0950978	0.337496	ieu-a-292	finngen_R12_C3_CERVIX_SQUAM_EXALLC	35.7623
rs6879495	T	C	5	39979358	0.531	0.0778865	0.0110999	2.4598e-12	-0.112303	0.095193	0.238105	ieu-a-292	finngen_R12_C3_CERVIX_SQUAM_EXALLC	49.2364
rs6908425	C	T	6	20728500	0.782	0.0980539	0.0135	3.36977e-13	-0.267645	0.108512	0.0136439	ieu-a-292	finngen_R12_C3_CERVIX_SQUAM_EXALLC	52.7548
rs6911490	C	T	6	106074152	0.792	-0.119559	0.0137991	3.80365e-18	-0.118803	0.120144	0.322741	ieu-a-292	finngen_R12_C3_CERVIX_SQUAM_EXALLC	75.0694
rs6920220	A	G	6	137685367	0.206	0.103459	0.0134	1.00902e-14	-0.169521	0.120984	0.161158	ieu-a-292	finngen_R12_C3_CERVIX_SQUAM_EXALLC	59.6111
rs6927022	G	A	6	32644620	0.465	-0.176471	0.0115994	3.18493e-52	0.131575	0.0966309	0.173315	ieu-a-292	finngen_R12_C3_CERVIX_SQUAM_EXALLC	231.46
rs7200798	A	G	16	23842539	0.527	0.0629748	0.0110009	1.27101e-08	-0.022291	0.0986109	0.821163	ieu-a-292	finngen_R12_C3_CERVIX_SQUAM_EXALLC	32.7701
rs7240004	G	A	18	48868651	0.384	-0.0667236	0.0115991	9.80596e-09	-0.114059	0.0983172	0.246005	ieu-a-292	finngen_R12_C3_CERVIX_SQUAM_EXALLC	33.091
rs727088	A	G	18	69863203	0.516	-0.0653922	0.0111999	4.649e-09	-0.0337862	0.0959758	0.724816	ieu-a-292	finngen_R12_C3_CERVIX_SQUAM_EXALLC	34.0897
rs7495132	T	C	15	90629669	0.109	-0.119572	0.0185	9.482e-11	-0.116899	0.160644	0.466804	ieu-a-292	finngen_R12_C3_CERVIX_SQUAM_EXALLC	41.7749
rs7554511	A	C	1	200908434	0.275	-0.148732	0.0125002	1.24194e-32	0.0131379	0.116137	0.909933	ieu-a-292	finngen_R12_C3_CERVIX_SQUAM_EXALLC	141.571
rs7608910	G	A	2	60977721	0.394	0.131248	0.0112	8.65366e-32	-0.0249952	0.098341	0.799365	ieu-a-292	finngen_R12_C3_CERVIX_SQUAM_EXALLC	137.325
rs7657746	G	A	4	122240464	0.247	-0.0953102	0.0129995	2.75677e-13	-0.111609	0.135592	0.410438	ieu-a-292	finngen_R12_C3_CERVIX_SQUAM_EXALLC	53.7558
rs7724036	T	C	5	150905246	0.0944	0.203757	0.0190013	1.02802e-26	-0.066453	0.156151	0.670422	ieu-a-292	finngen_R12_C3_CERVIX_SQUAM_EXALLC	114.99
rs7749278	C	T	6	167021837	0.468	0.0881757	0.0110001	8.45279e-16	-0.208305	0.0962137	0.0303858	ieu-a-292	finngen_R12_C3_CERVIX_SQUAM_EXALLC	64.2547
rs7788750	T	C	7	99141608	0.0459	0.162969	0.0261014	4.43997e-10	0.358352	0.233234	0.124429	ieu-a-292	finngen_R12_C3_CERVIX_SQUAM_EXALLC	38.9836
rs7911264	C	T	10	92677094	0.519	0.06145	0.0111	2.98298e-08	0.0482177	0.0952557	0.612721	ieu-a-292	finngen_R12_C3_CERVIX_SQUAM_EXALLC	30.6477
rs798502	C	A	7	2750246	0.291	-0.0741794	0.0121997	1.22899e-09	0.0683463	0.0999715	0.494191	ieu-a-292	finngen_R12_C3_CERVIX_SQUAM_EXALLC	36.9716
rs8005161	T	C	14	88006251	0.0887	0.144966	0.0190003	2.34909e-14	0.0442633	0.175016	0.800338	ieu-a-292	finngen_R12_C3_CERVIX_SQUAM_EXALLC	58.2118
rs8047812	G	A	16	50355574	0.608	0.102143	0.0112	1.04208e-19	-0.138896	0.103392	0.179146	ieu-a-292	finngen_R12_C3_CERVIX_SQUAM_EXALLC	83.1728
rs8062405	G	A	16	28826585	0.376	0.099268	0.0113002	1.09094e-18	0.0406696	0.0965954	0.673733	ieu-a-292	finngen_R12_C3_CERVIX_SQUAM_EXALLC	77.1696
rs8107703	A	G	19	10590583	0.946	-0.162166	0.0252	1.193e-10	0.151589	0.204696	0.458963	ieu-a-292	finngen_R12_C3_CERVIX_SQUAM_EXALLC	41.4113
rs907611	A	G	11	1852842	0.315	0.076961	0.0120997	2.69898e-10	0.0560064	0.102185	0.583632	ieu-a-292	finngen_R12_C3_CERVIX_SQUAM_EXALLC	40.4569
rs913678	C	T	20	50338887	0.338	-0.064851	0.0118001	4.59198e-08	0.0484945	0.100507	0.629453	ieu-a-292	finngen_R12_C3_CERVIX_SQUAM_EXALLC	30.2038
rs9170	A	G	2	43222999	0.122	0.108854	0.0163992	3.07468e-11	-0.0934069	0.181711	0.607223	ieu-a-292	finngen_R12_C3_CERVIX_SQUAM_EXALLC	44.0599
rs921720	G	A	8	125522429	0.609	0.0882849	0.0113002	6.70656e-15	0.0649157	0.105834	0.539631	ieu-a-292	finngen_R12_C3_CERVIX_SQUAM_EXALLC	61.038
rs941823	C	T	13	40439840	0.758	0.0804511	0.0128002	3.83698e-10	-0.0449237	0.108025	0.677509	ieu-a-292	finngen_R12_C3_CERVIX_SQUAM_EXALLC	39.503
rs9557195	C	T	13	99304368	0.228	-0.10075	0.0133003	2.36701e-14	0.146912	0.139316	0.291645	ieu-a-292	finngen_R12_C3_CERVIX_SQUAM_EXALLC	57.3809

## Sheet: Table S3
SNP	EA	OA	chr	pos	EAF	beta.exposure	se.exposure	pval.exposure	beta.outcome	se.outcome	pval.outcome	id.exposure	id.outcome	F_pow_beta_se
rs1042058	C	T	10	30439172	0.592	0.0709591	0.0111998	2.09498e-10	-0.0161298	0.0241227	0.503715	ieu-a-292	finngen_R12_CD2_INSITU_CERVIX_UTERI_EXALLC	40.1417
rs1050152	T	C	5	132340627	0.426	0.144966	0.0111013	4.13809e-39	0.0621499	0.0253736	0.01431	ieu-a-292	finngen_R12_CD2_INSITU_CERVIX_UTERI_EXALLC	170.524
rs10516487	A	G	4	101829919	0.308	0.064851	0.0118001	4.43997e-08	-0.0163757	0.0255249	0.52116	ieu-a-292	finngen_R12_CD2_INSITU_CERVIX_UTERI_EXALLC	30.2038
rs10521318	T	C	16	85977731	0.0846	-0.127265	0.0210002	1.40799e-09	-0.0327349	0.0349886	0.349485	ieu-a-292	finngen_R12_CD2_INSITU_CERVIX_UTERI_EXALLC	36.7258
rs1062158	T	C	5	142143435	0.629	0.0806579	0.0113986	1.21199e-12	0.0165076	0.0248805	0.507025	ieu-a-292	finngen_R12_CD2_INSITU_CERVIX_UTERI_EXALLC	50.0715
rs10758669	A	C	9	4981602	0.651	-0.161343	0.0114999	7.88134e-45	-0.00149591	0.024568	0.951448	ieu-a-292	finngen_R12_CD2_INSITU_CERVIX_UTERI_EXALLC	196.839
rs10761659	G	A	10	62685804	0.543	0.156537	0.0111	8.46837e-45	0.0049737	0.0235528	0.832753	ieu-a-292	finngen_R12_CD2_INSITU_CERVIX_UTERI_EXALLC	198.879
rs10781499	A	G	9	136371953	0.412	0.176471	0.0111996	4.38026e-56	0.0262699	0.0238775	0.271248	ieu-a-292	finngen_R12_CD2_INSITU_CERVIX_UTERI_EXALLC	248.28
rs10800309	G	A	1	161502368	0.668	-0.139762	0.0116006	2.56389e-33	0.0310145	0.0244285	0.204225	ieu-a-292	finngen_R12_CD2_INSITU_CERVIX_UTERI_EXALLC	145.15
rs108499	T	C	11	61779765	0.317	0.0667236	0.0117995	1.56899e-08	-0.0311849	0.0248251	0.20905	ieu-a-292	finngen_R12_CD2_INSITU_CERVIX_UTERI_EXALLC	31.9766
rs11209026	A	G	1	67240275	0.067	-0.70948	0.0262998	8.12831e-161	0.12638	0.0562164	0.0245703	ieu-a-292	finngen_R12_CD2_INSITU_CERVIX_UTERI_EXALLC	727.739
rs11230563	T	C	11	61008737	0.346	-0.0827296	0.0116002	9.03233e-13	-0.0533601	0.0274882	0.0522336	ieu-a-292	finngen_R12_CD2_INSITU_CERVIX_UTERI_EXALLC	50.8617
rs11564126	G	A	12	40426199	0.031	0.341786	0.0342001	1.66802e-23	-0.0134882	0.0731598	0.853727	ieu-a-292	finngen_R12_CD2_INSITU_CERVIX_UTERI_EXALLC	99.8743
rs11597483	G	A	10	34996189	0.346	0.112497	0.0113999	5.23721e-23	-0.00150192	0.0243659	0.95085	ieu-a-292	finngen_R12_CD2_INSITU_CERVIX_UTERI_EXALLC	97.3822
rs11672983	A	G	19	54871595	0.392	0.0676586	0.0112999	2.48399e-09	-0.00675444	0.0237253	0.775879	ieu-a-292	finngen_R12_CD2_INSITU_CERVIX_UTERI_EXALLC	35.8506
rs11742570	C	T	5	40410482	0.605	0.183442	0.0113	3.46338e-59	0.00179762	0.0237721	0.939722	ieu-a-292	finngen_R12_CD2_INSITU_CERVIX_UTERI_EXALLC	263.536
rs11879191	A	G	19	10402235	0.203	-0.121151	0.0138001	2.0361e-18	0.0222761	0.0310971	0.473781	ieu-a-292	finngen_R12_CD2_INSITU_CERVIX_UTERI_EXALLC	77.0707
rs1250550	A	C	10	79300560	0.324	-0.096621	0.0120998	1.19289e-15	0.0306406	0.0240581	0.202801	ieu-a-292	finngen_R12_CD2_INSITU_CERVIX_UTERI_EXALLC	63.7656
rs12654812	A	G	5	177367190	0.335	0.0676586	0.0119982	1.67598e-08	0.00952056	0.0244443	0.696922	ieu-a-292	finngen_R12_CD2_INSITU_CERVIX_UTERI_EXALLC	31.799
rs12722515	A	C	10	6039267	0.151	-0.090253	0.0155	5.82197e-09	-0.0105952	0.033806	0.753968	ieu-a-292	finngen_R12_CD2_INSITU_CERVIX_UTERI_EXALLC	33.9047
rs1292053	G	A	17	59886176	0.446	0.0697789	0.0109	1.76701e-10	0.0283732	0.0237571	0.232359	ieu-a-292	finngen_R12_CD2_INSITU_CERVIX_UTERI_EXALLC	40.9822
rs12942547	G	A	17	42375526	0.42	-0.107957	0.0111994	5.50554e-22	0.0260234	0.0238283	0.27478	ieu-a-292	finngen_R12_CD2_INSITU_CERVIX_UTERI_EXALLC	92.9206
rs12946510	T	C	17	39756124	0.465	0.142367	0.0109997	4.1011e-38	0.0796359	0.0236017	0.00074044	ieu-a-292	finngen_R12_CD2_INSITU_CERVIX_UTERI_EXALLC	167.516
rs13009506	T	G	2	233267060	0.523	0.136278	0.0110001	3.47216e-35	0.0282628	0.0237745	0.234523	ieu-a-292	finngen_R12_CD2_INSITU_CERVIX_UTERI_EXALLC	153.482
rs13019081	C	A	2	102334362	0.375	-0.0962189	0.0113014	2.99916e-17	0.0282243	0.0250521	0.259901	ieu-a-292	finngen_R12_CD2_INSITU_CERVIX_UTERI_EXALLC	72.4864
rs13387729	G	A	2	24853257	0.42	0.0863207	0.0110998	9.40156e-15	-0.0173275	0.0240103	0.470498	ieu-a-292	finngen_R12_CD2_INSITU_CERVIX_UTERI_EXALLC	60.4783
rs1363907	A	G	5	96917099	0.411	0.0760347	0.0112009	8.71164e-12	-0.0414851	0.0243297	0.0881719	ieu-a-292	finngen_R12_CD2_INSITU_CERVIX_UTERI_EXALLC	46.0806
rs1456896	T	C	7	50264865	0.688	0.0889262	0.0118998	9.75439e-14	0.011265	0.0259813	0.664592	ieu-a-292	finngen_R12_CD2_INSITU_CERVIX_UTERI_EXALLC	55.8445
rs1516976	C	T	8	128536012	0.134	-0.0962189	0.0166008	5.76899e-09	0.00129067	0.0368277	0.972043	ieu-a-292	finngen_R12_CD2_INSITU_CERVIX_UTERI_EXALLC	33.5941
rs1517352	C	A	2	191066738	0.6	0.0749391	0.0112999	3.28171e-11	-0.0218237	0.0242688	0.368518	ieu-a-292	finngen_R12_CD2_INSITU_CERVIX_UTERI_EXALLC	43.9813
rs1558744	A	G	12	68110812	0.399	0.110647	0.0111989	2.63027e-23	-0.0113636	0.0243094	0.640172	ieu-a-292	finngen_R12_CD2_INSITU_CERVIX_UTERI_EXALLC	97.6177
rs1569723	A	C	20	46113425	0.741	-0.0811016	0.0124	6.54938e-11	0.0127546	0.0264707	0.629921	ieu-a-292	finngen_R12_CD2_INSITU_CERVIX_UTERI_EXALLC	42.7775
rs17085007	C	T	13	26957130	0.183	0.104805	0.0143999	3.75405e-13	-0.0315881	0.0307201	0.30383	ieu-a-292	finngen_R12_CD2_INSITU_CERVIX_UTERI_EXALLC	52.9718
rs17119	A	G	6	14719265	0.786	0.0934903	0.0141008	3.07468e-11	0.00095297	0.0392883	0.980649	ieu-a-292	finngen_R12_CD2_INSITU_CERVIX_UTERI_EXALLC	43.9588
rs17293632	T	C	15	67150258	0.235	0.0998453	0.0127007	5.91562e-15	0.015786	0.0268322	0.556315	ieu-a-292	finngen_R12_CD2_INSITU_CERVIX_UTERI_EXALLC	61.8016
rs17396847	A	G	1	19817839	0.385	-0.0877389	0.0119002	1.69317e-13	-0.0267988	0.0249919	0.283585	ieu-a-292	finngen_R12_CD2_INSITU_CERVIX_UTERI_EXALLC	54.3595
rs17694108	A	G	19	33240645	0.282	0.10075	0.012899	5.84655e-15	-0.00886044	0.0247224	0.720046	ieu-a-292	finngen_R12_CD2_INSITU_CERVIX_UTERI_EXALLC	61.0068
rs1847472	A	C	6	90263440	0.345	-0.0704225	0.0116001	1.096e-09	-0.0464157	0.0271943	0.0878557	ieu-a-292	finngen_R12_CD2_INSITU_CERVIX_UTERI_EXALLC	36.8553
rs1893217	G	A	18	12809341	0.157	0.155952	0.0147	3.04509e-26	-0.0915938	0.032775	0.00519601	ieu-a-292	finngen_R12_CD2_INSITU_CERVIX_UTERI_EXALLC	112.55
rs2024092	A	G	19	1124032	0.215	0.108854	0.0136	1.22999e-15	-0.0267078	0.027951	0.339315	ieu-a-292	finngen_R12_CD2_INSITU_CERVIX_UTERI_EXALLC	64.0635
rs2076756	G	A	16	50722970	0.263	0.200771	0.0121001	2.83204e-62	-0.0129178	0.0327785	0.693512	ieu-a-292	finngen_R12_CD2_INSITU_CERVIX_UTERI_EXALLC	275.311
rs2155219	T	G	11	76588150	0.509	0.138892	0.0111002	4.23643e-36	0.00757905	0.0237563	0.749701	ieu-a-292	finngen_R12_CD2_INSITU_CERVIX_UTERI_EXALLC	156.564
rs2266959	T	G	22	21568615	0.186	0.113329	0.0136987	1.39316e-16	-0.0233374	0.0258141	0.365966	ieu-a-292	finngen_R12_CD2_INSITU_CERVIX_UTERI_EXALLC	68.4421
rs2382817	C	A	2	218286495	0.592	-0.076961	0.0110984	3.70425e-12	0.00472753	0.025473	0.852766	ieu-a-292	finngen_R12_CD2_INSITU_CERVIX_UTERI_EXALLC	48.0862
rs2412970	G	A	22	30090837	0.457	0.0832729	0.0109	2.70023e-14	0.06435	0.0235215	0.006223	ieu-a-292	finngen_R12_CD2_INSITU_CERVIX_UTERI_EXALLC	58.3653
rs2413583	T	C	22	39263768	0.167	-0.181762	0.0151999	4.40352e-33	-0.0319298	0.0366828	0.384065	ieu-a-292	finngen_R12_CD2_INSITU_CERVIX_UTERI_EXALLC	142.996
rs243323	G	A	16	11267345	0.311	-0.0934903	0.0119989	6.12068e-15	-0.0342766	0.0257498	0.183142	ieu-a-292	finngen_R12_CD2_INSITU_CERVIX_UTERI_EXALLC	60.7086
rs2488389	A	G	1	197662011	0.22	0.0907544	0.0132009	5.21555e-12	-0.0181203	0.0319853	0.571041	ieu-a-292	finngen_R12_CD2_INSITU_CERVIX_UTERI_EXALLC	47.2638
rs259964	G	A	20	59249254	0.536	-0.0788112	0.0111015	1.01298e-12	0.0386914	0.0239078	0.105585	ieu-a-292	finngen_R12_CD2_INSITU_CERVIX_UTERI_EXALLC	50.3979
rs2816954	A	T	1	200136618	0.849	0.0934903	0.0166995	2.40497e-08	0.0336318	0.0302801	0.266702	ieu-a-292	finngen_R12_CD2_INSITU_CERVIX_UTERI_EXALLC	31.342
rs2823286	A	G	21	15445619	0.292	-0.140988	0.0124002	9.27684e-30	-0.00314172	0.0279145	0.910389	ieu-a-292	finngen_R12_CD2_INSITU_CERVIX_UTERI_EXALLC	129.273
rs2836878	A	G	21	39093608	0.267	-0.177095	0.0128999	7.2711e-43	0.00373753	0.02742	0.891579	ieu-a-292	finngen_R12_CD2_INSITU_CERVIX_UTERI_EXALLC	188.469
rs2930047	C	T	5	10695414	0.382	0.0649653	0.0113	1.027e-08	-0.0366791	0.0257677	0.154604	ieu-a-292	finngen_R12_CD2_INSITU_CERVIX_UTERI_EXALLC	33.0526
rs2950835	G	A	2	27527678	0.527	-0.0676586	0.0110997	1.438e-09	-0.0280332	0.0241304	0.245342	ieu-a-292	finngen_R12_CD2_INSITU_CERVIX_UTERI_EXALLC	37.1555
rs3024505	A	G	1	206766559	0.16	0.198031	0.014601	6.66346e-42	0.0490944	0.032473	0.130572	ieu-a-292	finngen_R12_CD2_INSITU_CERVIX_UTERI_EXALLC	183.951
rs3091316	A	G	17	34266955	0.278	-0.113393	0.0123999	5.25654e-20	-0.0253006	0.0249655	0.310859	ieu-a-292	finngen_R12_CD2_INSITU_CERVIX_UTERI_EXALLC	83.625
rs3197999	A	G	3	49684099	0.296	0.170586	0.0118012	1.00693e-47	0.00495521	0.0241711	0.837568	ieu-a-292	finngen_R12_CD2_INSITU_CERVIX_UTERI_EXALLC	208.946
rs35675666	T	G	1	7961913	0.162	-0.122055	0.0152001	1.12305e-15	-0.0433836	0.0268158	0.105698	ieu-a-292	finngen_R12_CD2_INSITU_CERVIX_UTERI_EXALLC	64.479
rs3764147	G	A	13	43883789	0.248	0.0923346	0.0128002	5.63119e-13	-0.043668	0.0293628	0.136966	ieu-a-292	finngen_R12_CD2_INSITU_CERVIX_UTERI_EXALLC	52.035
rs3851228	T	A	6	111526988	0.073	0.158644	0.0213	1.07696e-13	0.0263862	0.0482167	0.584213	ieu-a-292	finngen_R12_CD2_INSITU_CERVIX_UTERI_EXALLC	55.4738
rs4072037	T	C	1	155192276	0.523	0.0685928	0.0111988	6.86894e-10	0.0196591	0.0238051	0.408897	ieu-a-292	finngen_R12_CD2_INSITU_CERVIX_UTERI_EXALLC	37.5158
rs4246905	C	T	9	114790969	0.709	0.148268	0.0125	2.80414e-32	-0.0398692	0.0295376	0.177087	ieu-a-292	finngen_R12_CD2_INSITU_CERVIX_UTERI_EXALLC	140.694
rs4380874	C	T	7	107839870	0.595	-0.0944007	0.0112988	7.12525e-17	0.000172771	0.0241993	0.994304	ieu-a-292	finngen_R12_CD2_INSITU_CERVIX_UTERI_EXALLC	69.8049
rs4409764	G	T	10	99524480	0.509	-0.171429	0.0110006	1.02896e-54	-0.00695384	0.0235534	0.767814	ieu-a-292	finngen_R12_CD2_INSITU_CERVIX_UTERI_EXALLC	242.849
rs4626115	T	C	3	18731278	0.138	0.105261	0.0154989	1.10002e-11	0.0705364	0.0366806	0.0544816	ieu-a-292	finngen_R12_CD2_INSITU_CERVIX_UTERI_EXALLC	46.1247
rs4656958	G	A	1	160887174	0.686	0.0691357	0.0119	6.79908e-09	-0.000976837	0.0253001	0.969201	ieu-a-292	finngen_R12_CD2_INSITU_CERVIX_UTERI_EXALLC	33.7529
rs4743820	T	C	9	91166134	0.702	0.0704585	0.0122	6.45402e-09	-0.00619173	0.0250087	0.804457	ieu-a-292	finngen_R12_CD2_INSITU_CERVIX_UTERI_EXALLC	33.3539
rs4921227	G	A	5	159422829	0.329	0.147572	0.0115998	6.18586e-37	0.0289547	0.0254979	0.256137	ieu-a-292	finngen_R12_CD2_INSITU_CERVIX_UTERI_EXALLC	161.848
rs516246	T	C	19	48702915	0.483	0.0657877	0.0111993	4.32603e-09	0.041169	0.0243408	0.0907674	ieu-a-292	finngen_R12_CD2_INSITU_CERVIX_UTERI_EXALLC	34.507
rs559928	C	T	11	64382898	0.821	0.0948603	0.0143999	4.18697e-11	-0.0229615	0.0295753	0.437528	ieu-a-292	finngen_R12_CD2_INSITU_CERVIX_UTERI_EXALLC	43.396
rs6017342	C	A	20	44436388	0.53	0.119572	0.0125	1.42692e-21	-0.0302659	0.0237283	0.202126	ieu-a-292	finngen_R12_CD2_INSITU_CERVIX_UTERI_EXALLC	91.5038
rs6062504	G	A	20	63717555	0.684	0.1207	0.0120002	1.09194e-23	0.0326712	0.0268017	0.222845	ieu-a-292	finngen_R12_CD2_INSITU_CERVIX_UTERI_EXALLC	101.167
rs6142618	G	A	20	32137845	0.564	0.0681718	0.0110001	6.05299e-10	0.00959727	0.024676	0.697326	ieu-a-292	finngen_R12_CD2_INSITU_CERVIX_UTERI_EXALLC	38.4075
rs6426833	A	G	1	19845367	0.542	0.122218	0.0110001	2.01883e-28	-0.000864702	0.0235485	0.970708	ieu-a-292	finngen_R12_CD2_INSITU_CERVIX_UTERI_EXALLC	123.446
rs6498114	T	G	16	10870261	0.747	-0.0744003	0.0129999	1.18899e-08	-0.00466379	0.0259853	0.857563	ieu-a-292	finngen_R12_CD2_INSITU_CERVIX_UTERI_EXALLC	32.7544
rs6586030	G	A	10	80494291	0.847	0.111043	0.0144	1.2659e-14	0.0114412	0.0296609	0.699694	ieu-a-292	finngen_R12_CD2_INSITU_CERVIX_UTERI_EXALLC	59.4644
rs6588248	G	T	1	67187301	0.537	0.0827296	0.0110002	4.97852e-14	0.0177577	0.0235976	0.451736	ieu-a-292	finngen_R12_CD2_INSITU_CERVIX_UTERI_EXALLC	56.5615
rs6592362	G	A	11	87414396	0.752	-0.0704585	0.0125993	2.32402e-08	-0.0129783	0.0247197	0.59957	ieu-a-292	finngen_R12_CD2_INSITU_CERVIX_UTERI_EXALLC	31.2733
rs6673002	G	T	1	151770799	0.151	-0.0898407	0.0157	1.11199e-08	0.000603076	0.0320351	0.98498	ieu-a-292	finngen_R12_CD2_INSITU_CERVIX_UTERI_EXALLC	32.7451
rs6724516	A	G	2	240647393	0.72	0.079735	0.0126007	2.229e-10	0.0110071	0.0316932	0.728365	ieu-a-292	finngen_R12_CD2_INSITU_CERVIX_UTERI_EXALLC	40.0413
rs6740462	A	C	2	65440138	0.739	0.0704585	0.0125993	2.35099e-08	0.0116242	0.0243417	0.632976	ieu-a-292	finngen_R12_CD2_INSITU_CERVIX_UTERI_EXALLC	31.2733
rs683078	C	T	11	114544272	0.483	-0.0657877	0.011001	2.427e-09	0.0170126	0.023574	0.470499	ieu-a-292	finngen_R12_CD2_INSITU_CERVIX_UTERI_EXALLC	35.7623
rs6879495	T	C	5	39979358	0.531	0.0778865	0.0110999	2.4598e-12	0.00178781	0.0235665	0.939529	ieu-a-292	finngen_R12_CD2_INSITU_CERVIX_UTERI_EXALLC	49.2364
rs6908425	C	T	6	20728500	0.782	0.0980539	0.0135	3.36977e-13	-0.0300606	0.026856	0.263001	ieu-a-292	finngen_R12_CD2_INSITU_CERVIX_UTERI_EXALLC	52.7548
rs6911490	C	T	6	106074152	0.792	-0.119559	0.0137991	3.80365e-18	0.00740097	0.0293721	0.801062	ieu-a-292	finngen_R12_CD2_INSITU_CERVIX_UTERI_EXALLC	75.0694
rs6920220	A	G	6	137685367	0.206	0.103459	0.0134	1.00902e-14	-0.0267169	0.0298038	0.370026	ieu-a-292	finngen_R12_CD2_INSITU_CERVIX_UTERI_EXALLC	59.6111
rs7200798	A	G	16	23842539	0.527	0.0629748	0.0110009	1.27101e-08	0.0197389	0.0244541	0.419562	ieu-a-292	finngen_R12_CD2_INSITU_CERVIX_UTERI_EXALLC	32.7701
rs7214193	G	A	17	72645726	0.223	-0.0741794	0.0132013	1.595e-08	-0.00613023	0.0299651	0.837901	ieu-a-292	finngen_R12_CD2_INSITU_CERVIX_UTERI_EXALLC	31.5743
rs727088	A	G	18	69863203	0.516	-0.0653922	0.0111999	4.649e-09	0.0226246	0.0237351	0.340481	ieu-a-292	finngen_R12_CD2_INSITU_CERVIX_UTERI_EXALLC	34.0897
rs7495132	T	C	15	90629669	0.109	-0.119572	0.0185	9.482e-11	-0.047344	0.0394333	0.229903	ieu-a-292	finngen_R12_CD2_INSITU_CERVIX_UTERI_EXALLC	41.7749
rs7554511	A	C	1	200908434	0.275	-0.148732	0.0125002	1.24194e-32	-0.00843034	0.0287811	0.769589	ieu-a-292	finngen_R12_CD2_INSITU_CERVIX_UTERI_EXALLC	141.571
rs7608910	G	A	2	60977721	0.394	0.131248	0.0112	8.65366e-32	0.00376809	0.0243734	0.877138	ieu-a-292	finngen_R12_CD2_INSITU_CERVIX_UTERI_EXALLC	137.325
rs7657746	G	A	4	122240464	0.247	-0.0953102	0.0129995	2.75677e-13	0.0741942	0.0340504	0.0293353	ieu-a-292	finngen_R12_CD2_INSITU_CERVIX_UTERI_EXALLC	53.7558
rs7724036	T	C	5	150905246	0.0944	0.203757	0.0190013	1.02802e-26	0.0346864	0.0386045	0.368916	ieu-a-292	finngen_R12_CD2_INSITU_CERVIX_UTERI_EXALLC	114.99
rs7749278	C	T	6	167021837	0.468	0.0881757	0.0110001	8.45279e-16	0.025532	0.0237749	0.282867	ieu-a-292	finngen_R12_CD2_INSITU_CERVIX_UTERI_EXALLC	64.2547
rs7788750	T	C	7	99141608	0.0459	0.162969	0.0261014	4.43997e-10	0.0132725	0.0570905	0.816164	ieu-a-292	finngen_R12_CD2_INSITU_CERVIX_UTERI_EXALLC	38.9836
rs7911264	C	T	10	92677094	0.519	0.06145	0.0111	2.98298e-08	0.0302415	0.0235974	0.199997	ieu-a-292	finngen_R12_CD2_INSITU_CERVIX_UTERI_EXALLC	30.6477
rs798502	C	A	7	2750246	0.291	-0.0741794	0.0121997	1.22899e-09	0.0274706	0.0247066	0.266192	ieu-a-292	finngen_R12_CD2_INSITU_CERVIX_UTERI_EXALLC	36.9716
rs8005161	T	C	14	88006251	0.0887	0.144966	0.0190003	2.34909e-14	-0.0591757	0.0430553	0.169314	ieu-a-292	finngen_R12_CD2_INSITU_CERVIX_UTERI_EXALLC	58.2118
rs8047812	G	A	16	50355574	0.608	0.102143	0.0112	1.04208e-19	0.0386204	0.0254121	0.12857	ieu-a-292	finngen_R12_CD2_INSITU_CERVIX_UTERI_EXALLC	83.1728
rs8062405	G	A	16	28826585	0.376	0.099268	0.0113002	1.09094e-18	0.0152888	0.0238951	0.522284	ieu-a-292	finngen_R12_CD2_INSITU_CERVIX_UTERI_EXALLC	77.1696
rs8107703	A	G	19	10590583	0.946	-0.162166	0.0252	1.193e-10	-0.0621494	0.0499652	0.213554	ieu-a-292	finngen_R12_CD2_INSITU_CERVIX_UTERI_EXALLC	41.4113
rs907611	A	G	11	1852842	0.315	0.076961	0.0120997	2.69898e-10	-0.0123163	0.0252126	0.625196	ieu-a-292	finngen_R12_CD2_INSITU_CERVIX_UTERI_EXALLC	40.4569
rs913678	C	T	20	50338887	0.338	-0.064851	0.0118001	4.59198e-08	0.0150697	0.0247942	0.543327	ieu-a-292	finngen_R12_CD2_INSITU_CERVIX_UTERI_EXALLC	30.2038
rs9170	A	G	2	43222999	0.122	0.108854	0.0163992	3.07468e-11	-0.0144121	0.0451384	0.749509	ieu-a-292	finngen_R12_CD2_INSITU_CERVIX_UTERI_EXALLC	44.0599
rs921720	G	A	8	125522429	0.609	0.0882849	0.0113002	6.70656e-15	-0.0124803	0.0263496	0.635754	ieu-a-292	finngen_R12_CD2_INSITU_CERVIX_UTERI_EXALLC	61.038
rs941823	C	T	13	40439840	0.758	0.0804511	0.0128002	3.83698e-10	0.00133085	0.0264109	0.959811	ieu-a-292	finngen_R12_CD2_INSITU_CERVIX_UTERI_EXALLC	39.503
rs9557195	C	T	13	99304368	0.228	-0.10075	0.0133003	2.36701e-14	-0.0339629	0.03476	0.328535	ieu-a-292	finngen_R12_CD2_INSITU_CERVIX_UTERI_EXALLC	57.3809

## Sheet: Table S4
SNP	EA	OA	chr	pos	EAF	beta.exposure	se.exposure	pval.exposure	beta.outcome	se.outcome	pval.outcome	id.exposure	id.outcome	F_pow_beta_se
rs10065637	T	C	5	56143024	0.227	-0.116871	0.0204998	3.68299e-12	0.0990376	0.0689482	0.150887	ieu-a-10	finngen_R12_C3_CERVIX_UTERI_EXALLC	32.5023
rs10127727	A	G	1	173181825	0.241	0.0953102	0.0194619	6.51493e-09	0.0559344	0.0565726	0.322801	ieu-a-10	finngen_R12_C3_CERVIX_UTERI_EXALLC	23.9833
rs1042058	C	T	10	30439172	0.592	0.08534	0.01691	5.93335e-11	0.0811727	0.0492365	0.0992247	ieu-a-10	finngen_R12_C3_CERVIX_UTERI_EXALLC	25.4694
rs10486483	A	G	7	26852821	0.247	0.0852598	0.0191201	2.558e-08	-0.070513	0.0617631	0.253592	ieu-a-10	finngen_R12_C3_CERVIX_UTERI_EXALLC	19.8842
rs10495903	T	C	2	43579779	0.13	0.10616	0.02404	8.02786e-12	0.0127992	0.0876228	0.883865	ieu-a-10	finngen_R12_C3_CERVIX_UTERI_EXALLC	19.5008
rs10758669	A	C	9	4981602	0.651	-0.164667	0.0171001	1.44411e-31	-0.00861967	0.050082	0.86335	ieu-a-10	finngen_R12_C3_CERVIX_UTERI_EXALLC	92.7291
rs10761659	G	A	10	62685804	0.543	0.185125	0.0166999	6.36942e-46	0.0816617	0.0481028	0.0895736	ieu-a-10	finngen_R12_C3_CERVIX_UTERI_EXALLC	122.886
rs10781499	A	G	9	136371953	0.412	0.189794	0.0167295	3.48498e-48	0.109242	0.0487692	0.0250929	ieu-a-10	finngen_R12_C3_CERVIX_UTERI_EXALLC	128.706
rs10800309	G	A	1	161502368	0.668	-0.0953102	0.017441	6.38263e-12	0.0179634	0.0497001	0.717774	ieu-a-10	finngen_R12_C3_CERVIX_UTERI_EXALLC	29.8632
rs11010067	G	C	10	35006503	0.346	0.14583	0.0171	2.49287e-25	0.0915622	0.0497129	0.0655013	ieu-a-10	finngen_R12_C3_CERVIX_UTERI_EXALLC	72.728
rs11177083	T	C	12	68177765	0.47	-0.0776373	0.0166301	1.13799e-08	-0.12613	0.0494996	0.0108313	ieu-a-10	finngen_R12_C3_CERVIX_UTERI_EXALLC	21.7947
rs11209026	A	G	1	67240275	0.067	-0.863698	0.0418	1.02094e-146	0.0993521	0.115367	0.389139	ieu-a-10	finngen_R12_C3_CERVIX_UTERI_EXALLC	426.944
rs11227332	G	A	11	65856268	0.194	0.110647	0.0209399	2.62198e-09	-0.02505	0.0676701	0.71125	ieu-a-10	finngen_R12_C3_CERVIX_UTERI_EXALLC	27.9209
rs11264355	G	C	1	155287701	0.251	0.0601539	0.01884	6.95505e-09	0.0485355	0.0527752	0.357749	ieu-a-10	finngen_R12_C3_CERVIX_UTERI_EXALLC	10.1945
rs11564258	A	G	12	40398498	0.0252	0.380489	0.0507692	6.3797e-29	0.0989983	0.149507	0.507865	ieu-a-10	finngen_R12_C3_CERVIX_UTERI_EXALLC	56.1673
rs11741861	G	A	5	150898347	0.093	0.280657	0.0288799	2.94103e-37	0.200213	0.0870935	0.0215144	ieu-a-10	finngen_R12_C3_CERVIX_UTERI_EXALLC	94.441
rs11742570	C	T	5	40410482	0.605	0.258123	0.01727	1.80801e-82	0.0249997	0.0483535	0.605143	ieu-a-10	finngen_R12_C3_CERVIX_UTERI_EXALLC	223.393
rs11879191	A	G	19	10402235	0.203	-0.133874	0.0209302	1.77992e-17	-0.0491267	0.0633622	0.438143	ieu-a-10	finngen_R12_C3_CERVIX_UTERI_EXALLC	40.9115
rs1250546	G	A	10	79272775	0.396	-0.121377	0.0168794	3.1463e-18	0.0633599	0.0481731	0.188424	ieu-a-10	finngen_R12_C3_CERVIX_UTERI_EXALLC	51.7081
rs12599586	A	G	16	50997965	0.714	-0.108854	0.0182099	8.14329e-13	0.0485569	0.0577065	0.400099	ieu-a-10	finngen_R12_C3_CERVIX_UTERI_EXALLC	35.7333
rs12722515	A	C	10	6039267	0.151	-0.118108	0.0234298	3.75604e-10	-0.14458	0.0691847	0.0366387	ieu-a-10	finngen_R12_C3_CERVIX_UTERI_EXALLC	25.411
rs1292053	G	A	17	59886176	0.446	0.0925792	0.0165198	8.84504e-13	0.07101	0.0484842	0.14303	ieu-a-10	finngen_R12_C3_CERVIX_UTERI_EXALLC	31.4063
rs12942547	G	A	17	42375526	0.42	-0.107697	0.01686	3.33964e-17	0.0701389	0.0485678	0.148699	ieu-a-10	finngen_R12_C3_CERVIX_UTERI_EXALLC	40.803
rs12994997	A	G	2	233264857	0.523	0.209981	0.0167115	4.14381e-70	0.00972461	0.0484089	0.840788	ieu-a-10	finngen_R12_C3_CERVIX_UTERI_EXALLC	157.881
rs13126505	A	G	4	101944147	0.0964	0.158712	0.0322494	2.33201e-10	0.123697	0.209903	0.555655	ieu-a-10	finngen_R12_C3_CERVIX_UTERI_EXALLC	24.2201
rs13204742	T	G	6	127924620	0.124	0.159565	0.0243093	8.38108e-15	-0.0626385	0.0713794	0.380192	ieu-a-10	finngen_R12_C3_CERVIX_UTERI_EXALLC	43.0854
rs1363907	A	G	5	96917099	0.411	0.0685928	0.0167894	5.61436e-13	-0.0328296	0.049631	0.508308	ieu-a-10	finngen_R12_C3_CERVIX_UTERI_EXALLC	16.6912
rs1456896	T	C	7	50264865	0.688	0.101037	0.0180305	7.27445e-15	-0.0714945	0.0527772	0.17553	ieu-a-10	finngen_R12_C3_CERVIX_UTERI_EXALLC	31.4011
rs1517352	C	A	2	191066738	0.6	0.0897059	0.01704	1.92899e-10	0.145629	0.0495393	0.00328579	ieu-a-10	finngen_R12_C3_CERVIX_UTERI_EXALLC	27.7142
rs1528602	C	T	16	50965290	0.275	-0.102697	0.0189989	6.20155e-12	-0.00948894	0.0575902	0.869128	ieu-a-10	finngen_R12_C3_CERVIX_UTERI_EXALLC	29.2185
rs1569723	A	C	20	46113425	0.741	-0.124869	0.01866	9.94947e-14	0.0641106	0.0541198	0.236173	ieu-a-10	finngen_R12_C3_CERVIX_UTERI_EXALLC	44.7802
rs16967103	C	T	15	38606989	0.203	0.0843411	0.0205299	3.88401e-09	-0.0509751	0.0594838	0.391468	ieu-a-10	finngen_R12_C3_CERVIX_UTERI_EXALLC	16.8774
rs1728918	G	A	2	27412596	0.701	-0.116004	0.0167592	4.85624e-16	-0.0563067	0.056409	0.318189	ieu-a-10	finngen_R12_C3_CERVIX_UTERI_EXALLC	47.9115
rs17293632	T	C	15	67150258	0.235	0.0934903	0.0190492	5.9676e-16	0.124715	0.0547466	0.0227237	ieu-a-10	finngen_R12_C3_CERVIX_UTERI_EXALLC	24.0868
rs1734907	G	A	7	100717894	0.851	-0.149282	0.0225695	1.67302e-13	-0.0134855	0.0614037	0.826167	ieu-a-10	finngen_R12_C3_CERVIX_UTERI_EXALLC	43.7493
rs17391694	T	C	1	78157942	0.111	-0.12613	0.0262201	2.95897e-09	0.129464	0.0703994	0.0659159	ieu-a-10	finngen_R12_C3_CERVIX_UTERI_EXALLC	23.1403
rs17694108	A	G	19	33240645	0.282	0.0870947	0.0182905	4.091e-09	-0.0228787	0.0504671	0.650305	ieu-a-10	finngen_R12_C3_CERVIX_UTERI_EXALLC	22.6742
rs17695092	G	T	5	173910850	0.297	-0.0910194	0.0186401	4.68403e-09	0.0130912	0.0488637	0.788766	ieu-a-10	finngen_R12_C3_CERVIX_UTERI_EXALLC	23.8436
rs1819333	G	T	6	166960059	0.477	-0.109815	0.0166896	6.75927e-21	-0.0139142	0.0478902	0.771401	ieu-a-10	finngen_R12_C3_CERVIX_UTERI_EXALLC	43.2944
rs1847472	A	C	6	90263440	0.345	-0.0812101	0.01746	1.573e-10	-0.0472762	0.0551848	0.391617	ieu-a-10	finngen_R12_C3_CERVIX_UTERI_EXALLC	21.6337
rs1870136	T	C	10	80547361	0.295	-0.148616	0.0233899	1.30599e-10	0.00727601	0.0521119	0.888958	ieu-a-10	finngen_R12_C3_CERVIX_UTERI_EXALLC	40.3715
rs1893217	G	A	18	12809341	0.157	0.168054	0.0220703	3.04789e-25	-0.0424025	0.0658326	0.519514	ieu-a-10	finngen_R12_C3_CERVIX_UTERI_EXALLC	57.9804
rs194749	C	T	14	68807188	0.226	0.0843411	0.01959	2.69898e-10	-0.00361761	0.0533966	0.945985	ieu-a-10	finngen_R12_C3_CERVIX_UTERI_EXALLC	18.5357
rs2024092	A	G	19	1124032	0.215	0.144966	0.0196706	8.26228e-22	-0.0273079	0.0570978	0.632461	ieu-a-10	finngen_R12_C3_CERVIX_UTERI_EXALLC	54.3122
rs2076756	G	A	16	50722970	0.263	0.380489	0.0177401	2.63027e-161	0.0844355	0.0665302	0.204394	ieu-a-10	finngen_R12_C3_CERVIX_UTERI_EXALLC	460.015
rs212388	T	C	6	159069404	0.59	-0.0998453	0.01674	3.03669e-14	0.010528	0.050609	0.835208	ieu-a-10	finngen_R12_C3_CERVIX_UTERI_EXALLC	35.575
rs2155219	T	G	11	76588150	0.509	0.175306	0.0166013	9.56313e-36	0.00155731	0.0484073	0.974336	ieu-a-10	finngen_R12_C3_CERVIX_UTERI_EXALLC	111.509
rs2162480	T	C	2	230266172	0.42	0.0861777	0.0166793	6.67421e-11	0.0126742	0.0495669	0.798183	ieu-a-10	finngen_R12_C3_CERVIX_UTERI_EXALLC	26.6953
rs2188962	T	C	5	132435113	0.425	0.202124	0.0167599	1.3471e-52	0.0906351	0.0515798	0.078886	ieu-a-10	finngen_R12_C3_CERVIX_UTERI_EXALLC	145.443
rs2227564	C	T	10	73913343	0.77	0.0970617	0.0190101	6.75196e-10	-0.0668005	0.0518102	0.197283	ieu-a-10	finngen_R12_C3_CERVIX_UTERI_EXALLC	26.0692
rs2266959	T	G	22	21568615	0.186	0.117783	0.0206701	3.89404e-16	-0.068522	0.0528036	0.194398	ieu-a-10	finngen_R12_C3_CERVIX_UTERI_EXALLC	32.4698
rs2284553	G	A	21	33404389	0.599	0.116759	0.01704	2.13796e-16	0.00142007	0.049868	0.977282	ieu-a-10	finngen_R12_C3_CERVIX_UTERI_EXALLC	46.9506
rs2413583	T	C	22	39263768	0.167	-0.221021	0.0228799	4.3451e-31	-0.0875027	0.0744489	0.239859	ieu-a-10	finngen_R12_C3_CERVIX_UTERI_EXALLC	93.3166
rs2488389	A	G	1	197662011	0.22	0.115113	0.0199097	8.45474e-13	-0.0716731	0.0648939	0.26939	ieu-a-10	finngen_R12_C3_CERVIX_UTERI_EXALLC	33.4287
rs2489623	C	A	6	127134676	0.516	0.0741849	0.01653	1.09901e-09	0.0609607	0.0481739	0.205717	ieu-a-10	finngen_R12_C3_CERVIX_UTERI_EXALLC	20.1412
rs259964	G	A	20	59249254	0.536	-0.0934903	0.016581	3.86723e-11	0.0456215	0.0489142	0.350983	ieu-a-10	finngen_R12_C3_CERVIX_UTERI_EXALLC	31.7915
rs26528	C	T	16	28506388	0.451	0.125751	0.01667	9.65384e-22	0.0460439	0.0481311	0.338751	ieu-a-10	finngen_R12_C3_CERVIX_UTERI_EXALLC	56.9052
rs2790216	A	G	10	58238165	0.222	-0.0737542	0.0204302	8.06808e-09	-0.150759	0.0571784	0.00837298	ieu-a-10	finngen_R12_C3_CERVIX_UTERI_EXALLC	13.0325
rs2823286	A	G	21	15445619	0.292	-0.168537	0.01846	4.63127e-28	-0.123486	0.0567344	0.0295135	ieu-a-10	finngen_R12_C3_CERVIX_UTERI_EXALLC	83.3541
rs2945412	A	G	17	27516617	0.587	0.128743	0.0168408	8.67761e-17	-0.00322391	0.0497685	0.948351	ieu-a-10	finngen_R12_C3_CERVIX_UTERI_EXALLC	58.4416
rs3024505	A	G	1	206766559	0.16	0.151003	0.0220815	2.48028e-19	0.0810804	0.0658987	0.218556	ieu-a-10	finngen_R12_C3_CERVIX_UTERI_EXALLC	46.7643
rs3091316	A	G	17	34266955	0.278	-0.154084	0.01879	1.22405e-26	-0.0475784	0.0508856	0.349785	ieu-a-10	finngen_R12_C3_CERVIX_UTERI_EXALLC	67.2452
rs3197999	A	G	3	49684099	0.296	0.150143	0.01786	5.3064e-29	0.0284407	0.0493712	0.564575	ieu-a-10	finngen_R12_C3_CERVIX_UTERI_EXALLC	70.672
rs3764147	G	A	13	43883789	0.248	0.1441	0.0191399	2.18776e-21	0.0532497	0.0598931	0.373961	ieu-a-10	finngen_R12_C3_CERVIX_UTERI_EXALLC	56.6825
rs3897478	C	T	1	119908567	0.109	-0.149429	0.0270998	1.97106e-11	0.0880529	0.0697028	0.206495	ieu-a-10	finngen_R12_C3_CERVIX_UTERI_EXALLC	30.4045
rs4145717	T	G	4	122394921	0.331	0.0880109	0.0173305	3.14196e-11	-0.00953896	0.0481743	0.843038	ieu-a-10	finngen_R12_C3_CERVIX_UTERI_EXALLC	25.79
rs4246215	T	G	11	61796827	0.338	0.107059	0.0174916	1.92486e-15	-0.0771848	0.0482576	0.109725	ieu-a-10	finngen_R12_C3_CERVIX_UTERI_EXALLC	37.4617
rs4246905	C	T	9	114790969	0.709	0.135934	0.0185901	6.22444e-26	-0.0155522	0.0601617	0.796016	ieu-a-10	finngen_R12_C3_CERVIX_UTERI_EXALLC	53.4679
rs4256159	T	C	3	18725912	0.14	0.143234	0.0230994	9.00326e-15	-0.035278	0.0743652	0.635223	ieu-a-10	finngen_R12_C3_CERVIX_UTERI_EXALLC	38.4495
rs4409764	G	T	10	99524480	0.509	-0.167825	0.0165814	1.79597e-41	-0.0264788	0.0480281	0.581415	ieu-a-10	finngen_R12_C3_CERVIX_UTERI_EXALLC	102.44
rs516246	T	C	19	48702915	0.483	0.101654	0.0164209	1.00392e-15	-0.0407135	0.0495162	0.410948	ieu-a-10	finngen_R12_C3_CERVIX_UTERI_EXALLC	38.3226
rs529866	T	C	16	11279463	0.197	-0.157707	0.02129	1.72982e-16	-0.0528	0.0685848	0.44139	ieu-a-10	finngen_R12_C3_CERVIX_UTERI_EXALLC	54.872
rs6062504	G	A	20	63717555	0.684	0.117771	0.0181199	2.45301e-19	0.0401562	0.0546981	0.462863	ieu-a-10	finngen_R12_C3_CERVIX_UTERI_EXALLC	42.244
rs6142618	G	A	20	32137845	0.564	0.084578	0.0166399	2.30399e-09	0.091137	0.0502771	0.0698795	ieu-a-10	finngen_R12_C3_CERVIX_UTERI_EXALLC	25.8353
rs630923	A	C	11	118883644	0.154	-0.08534	0.0193803	7.07099e-09	0.0191639	0.0576897	0.739747	ieu-a-10	finngen_R12_C3_CERVIX_UTERI_EXALLC	19.3903
rs6545800	T	C	2	24896016	0.445	0.130151	0.0165888	6.14045e-16	0.0724587	0.0490507	0.139617	ieu-a-10	finngen_R12_C3_CERVIX_UTERI_EXALLC	61.5552
rs6568421	G	A	6	105987150	0.301	0.130151	0.0179901	8.23569e-20	0.0397332	0.0551954	0.471609	ieu-a-10	finngen_R12_C3_CERVIX_UTERI_EXALLC	52.3393
rs6651252	C	T	8	128554935	0.135	-0.170551	0.0252898	1.4471e-16	0.0216068	0.0752198	0.773922	ieu-a-10	finngen_R12_C3_CERVIX_UTERI_EXALLC	45.4797
rs6679677	A	C	1	113761186	0.0929	-0.179605	0.0297101	2.02488e-15	-0.0513661	0.0679427	0.449637	ieu-a-10	finngen_R12_C3_CERVIX_UTERI_EXALLC	36.5451
rs6837335	G	A	4	48361966	0.647	0.0825124	0.01738	1.75102e-08	0.118359	0.0483884	0.0144444	ieu-a-10	finngen_R12_C3_CERVIX_UTERI_EXALLC	22.5392
rs6863411	T	A	5	142133639	0.63	0.0955202	0.0171699	3.58839e-14	-0.0798275	0.0505866	0.114557	ieu-a-10	finngen_R12_C3_CERVIX_UTERI_EXALLC	30.9496
rs6879495	T	C	5	39979358	0.531	0.0978334	0.0169299	4.53106e-13	-0.0114613	0.0480222	0.811364	ieu-a-10	finngen_R12_C3_CERVIX_UTERI_EXALLC	33.3938
rs7015630	C	T	8	89863690	0.261	-0.0726782	0.0190396	1.41599e-08	-0.0785831	0.0542912	0.147774	ieu-a-10	finngen_R12_C3_CERVIX_UTERI_EXALLC	14.5711
rs714027	G	A	22	30181782	0.54	-0.079735	0.0165305	2.8847e-12	0.0439887	0.0480852	0.360292	ieu-a-10	finngen_R12_C3_CERVIX_UTERI_EXALLC	23.2662
rs7532161	G	A	1	67176540	0.576	0.139837	0.0167202	1.90195e-23	0.0544784	0.048198	0.258348	ieu-a-10	finngen_R12_C3_CERVIX_UTERI_EXALLC	69.9457
rs7554511	A	C	1	200908434	0.275	-0.142947	0.01874	7.80908e-19	-0.053628	0.0586133	0.360219	ieu-a-10	finngen_R12_C3_CERVIX_UTERI_EXALLC	58.185
rs7608910	G	A	2	60977721	0.394	0.122218	0.01677	6.91672e-19	-0.0340627	0.0497486	0.493535	ieu-a-10	finngen_R12_C3_CERVIX_UTERI_EXALLC	53.1134
rs7702331	G	A	5	73255307	0.379	-0.0843603	0.0176704	5.63197e-10	0.0822458	0.0497519	0.098306	ieu-a-10	finngen_R12_C3_CERVIX_UTERI_EXALLC	22.7921
rs7725810	C	T	5	40827205	0.43	0.0953102	0.0166699	1.45814e-12	0.0951693	0.0484775	0.0496272	ieu-a-10	finngen_R12_C3_CERVIX_UTERI_EXALLC	32.6898
rs8014798	A	C	14	87990215	0.0881	0.1441	0.0287306	1.53285e-12	0.0131874	0.087747	0.880537	ieu-a-10	finngen_R12_C3_CERVIX_UTERI_EXALLC	25.1558
rs8047812	G	A	16	50355574	0.608	0.148153	0.0165298	3.97283e-26	0.00995378	0.0517917	0.847594	ieu-a-10	finngen_R12_C3_CERVIX_UTERI_EXALLC	80.3315
rs8107703	A	G	19	10590583	0.946	-0.121332	0.0368902	4.00599e-08	0.0585001	0.10261	0.568595	ieu-a-10	finngen_R12_C3_CERVIX_UTERI_EXALLC	10.8175
rs864745	C	T	7	28140937	0.503	-0.0839275	0.0165598	3.64704e-09	0.0404191	0.0481152	0.400881	ieu-a-10	finngen_R12_C3_CERVIX_UTERI_EXALLC	25.6861
rs907092	A	G	17	39766006	0.464	0.143234	0.0164705	2.68596e-25	0.0647586	0.048232	0.179386	ieu-a-10	finngen_R12_C3_CERVIX_UTERI_EXALLC	75.6273
rs917997	C	T	2	102454108	0.769	-0.128393	0.0191517	3.12392e-20	0.0251805	0.0608653	0.679088	ieu-a-10	finngen_R12_C3_CERVIX_UTERI_EXALLC	44.9436
rs921720	G	A	8	125522429	0.609	0.107363	0.0171498	8.30424e-20	-0.0243847	0.0534686	0.648349	ieu-a-10	finngen_R12_C3_CERVIX_UTERI_EXALLC	39.1914
rs9265882	C	T	6	31345324	0.336	0.130151	0.01832	5.58085e-26	-0.0438196	0.0594147	0.460805	ieu-a-10	finngen_R12_C3_CERVIX_UTERI_EXALLC	50.4713
rs9286879	G	A	1	172893094	0.249	0.117783	0.0190299	5.52459e-22	0.0419219	0.0534117	0.432523	ieu-a-10	finngen_R12_C3_CERVIX_UTERI_EXALLC	38.3082
rs9313808	G	A	5	159393836	0.836	0.130337	0.0227201	4.88427e-17	0.00296824	0.06724	0.96479	ieu-a-10	finngen_R12_C3_CERVIX_UTERI_EXALLC	32.909
rs9358372	A	G	6	20812357	0.621	-0.101654	0.0170401	8.66363e-14	-0.00386666	0.0542201	0.943148	ieu-a-10	finngen_R12_C3_CERVIX_UTERI_EXALLC	35.5881
rs9466097	T	C	6	21462046	0.469	-0.0901435	0.0165198	1.43913e-11	0.0657332	0.0484376	0.174759	ieu-a-10	finngen_R12_C3_CERVIX_UTERI_EXALLC	29.7755
rs9557195	C	T	13	99304368	0.228	-0.11205	0.0200802	1.35301e-12	0.0449338	0.0708227	0.525784	ieu-a-10	finngen_R12_C3_CERVIX_UTERI_EXALLC	31.1378

## Sheet: Table S5
SNP	EA	OA	chr	pos	EAF	beta.exposure	se.exposure	pval.exposure	beta.outcome	se.outcome	pval.outcome	id.exposure	id.outcome	F_pow_beta_se
rs10737481	G	T	1	19845021	0.618853	0.1682	0.0194	4.96249e-18	-0.0691909	0.11819	0.558266	ebi-a-GCST90018933	finngen_R12_C3_CERVIX_ADENO_EXALLC	75.1707
rs145568234	G	T	6	32279268	0.0182036	1.1793	0.0955	4.77749e-35	-1.12965	3.06347	0.712315	ebi-a-GCST90018933	finngen_R12_C3_CERVIX_ADENO_EXALLC	152.49
rs1801274	G	A	1	161509955	0.426549	-0.16	0.0194	1.63305e-16	-0.0933065	0.118935	0.432737	ebi-a-GCST90018933	finngen_R12_C3_CERVIX_ADENO_EXALLC	68.02
rs181316459	C	G	7	5433979	0.346054	0.3413	0.0585	5.49402e-09	-0.0647634	0.284588	0.819981	ebi-a-GCST90018933	finngen_R12_C3_CERVIX_ADENO_EXALLC	34.0378
rs2278300	G	T	2	60948938	0.528523	0.1252	0.0205	9.93208e-10	0.147038	0.126534	0.245218	ebi-a-GCST90018933	finngen_R12_C3_CERVIX_ADENO_EXALLC	37.2993
rs2918392	C	T	5	10704685	0.438233	0.1169	0.0206	1.34999e-08	-0.147501	0.131475	0.261908	ebi-a-GCST90018933	finngen_R12_C3_CERVIX_ADENO_EXALLC	32.2029
rs3024493	A	C	1	206770623	0.11252	0.1847	0.0273	1.26096e-11	-0.0980929	0.162154	0.54522	ebi-a-GCST90018933	finngen_R12_C3_CERVIX_ADENO_EXALLC	45.7729
rs34236350	T	C	2	240628909	0.229945	0.1485	0.0232	1.51901e-10	-0.117169	0.134248	0.382782	ebi-a-GCST90018933	finngen_R12_C3_CERVIX_ADENO_EXALLC	40.971
rs3828058	A	G	1	151813805	0.301812	0.1216	0.0204	2.65003e-09	-0.00260306	0.126812	0.983623	ebi-a-GCST90018933	finngen_R12_C3_CERVIX_ADENO_EXALLC	35.5309
rs4129133	C	T	10	99524813	0.542122	-0.1161	0.0192	1.37499e-09	-0.143801	0.118847	0.22629	ebi-a-GCST90018933	finngen_R12_C3_CERVIX_ADENO_EXALLC	36.5647
rs4817983	C	G	21	39092998	0.260848	-0.1707	0.0227	5.59114e-14	0.0112359	0.138924	0.935539	ebi-a-GCST90018933	finngen_R12_C3_CERVIX_ADENO_EXALLC	56.5477
rs6017342	C	A	20	44436388	0.650514	0.1285	0.0197	6.63132e-11	-0.0340019	0.120517	0.77784	ebi-a-GCST90018933	finngen_R12_C3_CERVIX_ADENO_EXALLC	42.5475
rs7134599	A	G	12	68106295	0.259743	0.113	0.0205	3.82199e-08	0.0589791	0.126616	0.64135	ebi-a-GCST90018933	finngen_R12_C3_CERVIX_ADENO_EXALLC	30.3843
rs7554511	A	C	1	200908434	0.197658	-0.1304	0.0225	6.40693e-09	-0.0133019	0.146448	0.927628	ebi-a-GCST90018933	finngen_R12_C3_CERVIX_ADENO_EXALLC	33.5885
rs79755370	A	C	1	67234232	0.0534111	-0.3098	0.046	1.64399e-11	0.00629562	0.324402	0.984517	ebi-a-GCST90018933	finngen_R12_C3_CERVIX_ADENO_EXALLC	45.3573
rs9260809	G	A	6	29973840	0.459644	-0.1107	0.0196	1.61202e-08	0.233601	0.121036	0.0536056	ebi-a-GCST90018933	finngen_R12_C3_CERVIX_ADENO_EXALLC	31.8994
rs9268849	T	C	6	32461550	0.341716	-0.2107	0.022	8.12082e-22	0.0264244	0.138908	0.849129	ebi-a-GCST90018933	finngen_R12_C3_CERVIX_ADENO_EXALLC	91.7242
rs990107	G	T	7	107836468	0.633633	-0.1203	0.0196	9.30101e-10	-0.0898954	0.120203	0.454544	ebi-a-GCST90018933	finngen_R12_C3_CERVIX_ADENO_EXALLC	37.672
